# Supplementary material for: Glycosyltransferase-Like RSE1 Negatively Regulates Leaf Senescence Through Salicylic Acid Signaling in Arabidopsis
Source: Front Plant Sci. 2020 May 15;11:551. doi: 10.3389/fpls.2020.00551 (PMC7242760; doi:10.3389/fpls.2020.00551)
Supplement: Supplementary file 1 [file Data_Sheet_1.xlsx]

## Sheet: Primer list
Supplementary Table 1. Primers used in this study
Primers used for plasmid construction
Purpose	Construct	Destination vector	Entry vector	Oligonucleotide (5' to 3')
Comlementation analysis of RSE1	proUBQ10-gRSE1-GFP	pB7m34GW	pDONR P4-P1R-proUBQ10	GTATAGAAAAGTTGCTCGACGAGTCAGTAATAAACG	TTTGTACAAACTTGCTGTTAATCAGAAAAACTCAGATTAAT
			pDONR P221-RSE gDNA	GTACAAAAAAGCAGGCTTAACCATGTTCTCGAATCAGTTTGTTCTC	GTACAAGAAAGCTGGGTAATCTCTGAAAATCACAGAATCTGC
			pDONR P2R-P3-GFP	CTTGTACAAAGTGGCTGCTCCATGCAGCCTTCTCTTAAAC	GTATAATAAAGTTGCCTTGTACAGCTCGTCCATGCCG
	proRSE1-gRSE1-GFP	pB7m34GW	pDONR P4-P1R-proRSE1	GGGGACAACTTTGTATAGAAAAGTTGCTTGCCCTTTTCCTTTTCTCAAT	GGGGACTGCTTTTTTGTACAAACTTGCAAAAAAAAAAAAAAATTCAAT
			pDONR P221-RSE gDNA	GTACAAAAAAGCAGGCTTAACCATGTTCTCGAATCAGTTTGTTCTC	GTACAAGAAAGCTGGGTAATCTCTGAAAATCACAGAATCTGC
			pDONR P2R-P3-GFP	CTTGTACAAAGTGGCTGCTCCATGCAGCCTTCTCTTAAAC	GTATAATAAAGTTGCCTTGTACAGCTCGTCCATGCCG
GUS expression	proRSE1-GUS	pBI101.2		ATAGTCGACTGCCCTTTTCCTTTTCTCAAT (SalI)	GCGCCCGGGAAAAAAAAAAAAAAATTCAAT (XmaI)
Primers used for qRT-PCR and genotyping
Purpose	Gene		Oligonucleotide (5' to 3')
Real-time RT-PCR	RSE1		TGGGATCGATTCTTCTCTGG	GGTCATCAAGGAAAGCGGTA
	PAD4		CTTGCCAGTCACCGGAGATGTT	CGGTTGAATGGCCGGTTATCACC
	PR1		GTGCCAAAGTGAGGTGTAACAA	CGTGTGTATGCATGATCACATC
	NPR1		CTATGGCGGTTGAATGTA	TTGTCTTCTTGCTCTAGTATT
	SID2		GAGACTTACGAAGGAAGATGATGAG	TGATCCCGACTGCAAATTCACTCTC
	SAG13		TTGCCCACCCATTGTTAAA	GATTCATGGCTCCTTTGGTT
	ORE1		TCATTCACACACACGAACAC	TGTCCACGAGTCCAAAGAC
	SAG12		TAACTGCGATTGGATACGG	TCCCACACAAACATACACAA
	WRKY53		GATCACAAGAACACCACCATTAGCC	AAGTTGTGTCAATCTCGACCGTTG
	SEN4		CTGTGGAAACCTCCTATGGT	TTATGGAACGCAGACGATT
	SIRK		GTTTATAGTCTTGGGGTTGTTCTTC	GATCACTTATATGCACCTTCTCTG
	UBQ5		GGTGCTAAGAAGAGGAAGAAT	CTCCTTCTTTCTGGTAAACGT
Genotyping	PAD4		GCGATGCATCAGAAGAG	TTAGCCCAAAAGCAAGTATC
	SID2		AATCAAAAGCCTTGCTTC	CATTTCTTGGATAATAGTTTG

## Sheet: up_regulated
Supplementary Table 2. Up-regulated genes in res1-1
DESeq2 results
adjust P-value < 0.05 / Log2FoldChange > 1
Gene	baseMean	log2FoldChange	lfcSE	stat	pvalue	padj	Description
AT1G01010	224.89	2.53829	0.166195	15.273	1.16e-52	2.11e-51	NAC domain containing protein 1
AT1G01060	229.601	2.08098	0.159808	13.0217	9.21e-39	1.1e-37	Homeodomain-like superfamily protein
AT1G01070	40.0698	1.51666	0.323734	4.68488	2.8e-06	7.16e-06	nodulin MtN21 /EamA-like transporter family protein
AT1G01140	3778.47	1.46715	0.0862905	17.0024	7.88e-65	1.99e-63	CBL-interacting protein kinase 9
AT1G01340	629.083	4.28335	0.155074	27.6214	6.16e-168	8.4e-166	cyclic nucleotide gated channel 10
AT1G01480	764.96	9.2485	0.558965	16.5458	1.72e-61	3.97e-60	1-amino-cyclopropane-1-carboxylate synthase 2
AT1G01520	9.21825	2.46129	0.754671	3.26141	0.00110859	0.00215388	Homeodomain-like superfamily protein
AT1G01560	939.641	3.90946	0.134302	29.1095	2.72e-186	4.57e-184	MAP kinase 11
AT1G01640	52.0578	1.58477	0.284525	5.56988	2.55e-08	7.68e-08	BTB/POZ domain-containing protein
AT1G01650	1210.92	1.03668	0.0886846	11.6895	1.44e-31	1.34e-30	SIGNAL PEPTIDE PEPTIDASE-LIKE 4
AT1G01660	39.0384	1.07862	0.323527	3.33393	0.000856268	0.00168787	RING/U-box superfamily protein
AT1G01670	76.7275	1.16663	0.24552	4.75167	2.02e-06	5.23e-06	RING/U-box superfamily protein
AT1G01680	667.922	5.30955	0.376239	14.1122	3.2e-45	4.66e-44	plant U-box 54
AT1G01720	599.006	2.74634	0.123889	22.1677	7.05e-109	4.38e-107	NAC (No Apical Meristem) domain transcriptional regulator superfamily protein
AT1G01730	380.418	1.08042	0.121777	8.87217	7.17e-19	3.96e-18
AT1G02170	1091.6	1.35342	0.0962644	14.0594	6.75e-45	9.72e-44	metacaspase 1
AT1G02220	1184.96	6.35096	0.201029	31.5923	4.71e-219	1.34e-216	NAC domain containing protein 3
AT1G02230	207.482	3.8675	0.215015	17.9871	2.46e-72	7.51e-71	NAC domain containing protein 4
AT1G02310	82.5413	8.74141	1.19954	7.28732	3.16e-13	1.3e-12	Glycosyl hydrolase superfamily protein
AT1G02360	156.619	3.94059	0.552472	7.13265	9.85e-13	3.95e-12	Chitinase family protein
AT1G02390	406.053	4.26702	0.299785	14.2336	5.67e-46	8.42e-45	glycerol-3-phosphate acyltransferase 2
AT1G02400	110.285	3.46462	0.276191	12.5443	4.27e-36	4.68e-35	gibberellin 2-oxidase 6
AT1G02405	4.62713	2.92937	1.10987	2.63939	0.00830554	0.0143471	proline-rich family protein
AT1G02430	6.92284	5.13807	1.3316	3.85856	0.000114055	0.000248374	ADP-ribosylation factor D1B
AT1G02440	18.269	2.76384	0.543831	5.08217	3.73e-07	1.03e-06	ADP-ribosylation factor D1A
AT1G02450	280.212	3.2451	0.173763	18.6754	7.84e-78	2.65e-76	NIM1-interacting 1
AT1G02460	146.856	1.59314	0.187385	8.50195	1.86e-17	9.65e-17	Pectin lyase-like superfamily protein
AT1G02470	229.096	4.47497	0.245498	18.2281	3.09e-74	9.73e-73	Polyketide cyclase/dehydrase and lipid transport superfamily protein
AT1G02500	8648.66	1.48132	0.0867734	17.0711	2.44e-65	6.24e-64	S-adenosylmethionine synthetase 1
AT1G02520	117.237	4.42589	0.310283	14.264	3.67e-46	5.5e-45	P-glycoprotein 11
AT1G02580	81.3343	7.238	0.865421	8.36355	6.09e-17	3.08e-16	SET domain-containing protein
AT1G02610	216.379	1.32831	0.15324	8.66818	4.39e-18	2.33e-17	RING/FYVE/PHD zinc finger superfamily protein
AT1G02660	433.534	1.51535	0.116662	12.9892	1.41e-38	1.67e-37	alpha/beta-Hydrolases superfamily protein
AT1G02740	318.88	1.26223	0.129281	9.76344	1.62e-22	1.05e-21	MRG family protein
AT1G02850	203.14	6.96737	0.503952	13.8255	1.79e-43	2.48e-42	beta glucosidase 11
AT1G02880	656.954	1.09231	0.101877	10.7218	8.05e-27	6.29e-26	thiamin pyrophosphokinase1
AT1G02920	4384.97	7.81939	0.159432	49.0452	0	0	glutathione S-transferase 7
AT1G02930	9213.27	7.06305	0.106309	66.4389	0	0	glutathione S-transferase 6
AT1G03050	24.3656	5.45671	0.908961	6.00324	1.93e-09	6.32e-09	ENTH/ANTH/VHS superfamily protein
AT1G03200	11.1761	1.74427	0.652502	2.6732	0.00751308	0.0130875
AT1G03210	650.776	1.89103	0.125337	15.0876	1.96e-51	3.42e-50	Phenazine biosynthesis PhzC/PhzF protein
AT1G03220	1434.47	2.0316	0.106235	19.1236	1.61e-81	5.89e-80	Eukaryotic aspartyl protease family protein
AT1G03290	2067.79	2.18847	0.118568	18.4576	4.53e-76	1.48e-74
AT1G03370	1742.15	1.44611	0.0863621	16.7447	6.19e-63	1.49e-61	C2 calcium/lipid-binding and GRAM domain containing protein
AT1G03380	1120.64	1.02162	0.0917927	11.1297	9e-29	7.52e-28	homolog of yeast autophagy 18 (ATG18) G
AT1G03550	190.487	2.15066	0.171274	12.5568	3.65e-36	4e-35	Secretory carrier membrane protein (SCAMP) family protein
AT1G03660	40.6932	5.47417	0.69303	7.89889	2.81e-15	1.3e-14	Ankyrin-repeat containing protein
AT1G03730	133.683	1.00036	0.19912	5.0239	5.06e-07	1.38e-06
AT1G03740	1792.3	1.59694	0.0817408	19.5366	5.36e-85	2.12e-83	Protein kinase superfamily protein
AT1G03790	6.04179	5.94272	1.35096	4.39888	1.09e-05	2.64e-05	Zinc finger C-x8-C-x5-C-x3-H type family protein
AT1G03850	788.969	6.03823	0.324168	18.6269	1.95e-77	6.5e-76	Glutaredoxin family protein
AT1G03905	14.2691	1.96691	0.550381	3.57372	0.000351947	0.000725685	P-loop containing nucleoside triphosphate hydrolases superfamily protein
AT1G03940	3.01126	4.92526	1.49206	3.30098	0.000963472	0.00188536	HXXXD-type acyl-transferase family protein
AT1G04200	1147.58	1.15107	0.0873646	13.1754	1.22e-39	1.5e-38
AT1G04280	827.766	2.0366	0.0977034	20.8448	1.7e-96	8.58e-95	P-loop containing nucleoside triphosphate hydrolases superfamily protein
AT1G04490	66.265	2.46991	0.282626	8.73914	2.35e-18	1.27e-17	Protein of unknown function (DUF3527)
AT1G04500	29.2766	1.8474	0.388228	4.75853	1.95e-06	5.06e-06	CCT motif family protein
AT1G04540	5.77151	2.41254	0.986084	2.44659	0.0144214	0.02404	Calcium-dependent lipid-binding (CaLB domain) family protein
AT1G04580	172.549	4.6782	0.533652	8.7664	1.84e-18	9.98e-18	aldehyde oxidase 4
AT1G04600	362.972	6.05477	0.292174	20.7232	2.14e-95	1.06e-93	myosin XI A
AT1G04670	1.51993	3.93628	1.74858	2.25112	0.0243777	0.0389946
AT1G04770	431.39	2.18993	0.345573	6.33711	2.34e-10	8.1e-10	Tetratricopeptide repeat (TPR)-like superfamily protein
AT1G04780	1595.77	1.23016	0.0811718	15.155	7.02e-52	1.25e-50	Ankyrin repeat family protein
AT1G04960	565.642	1.06322	0.111576	9.52908	1.59e-21	9.89e-21	Protein of unknown function (DUF1664)
AT1G04970	1057.94	1.27759	0.0953751	13.3954	6.43e-41	8.28e-40	lipid-binding serum glycoprotein family protein
AT1G04980	637.813	2.62819	0.127405	20.6287	1.52e-94	7.39e-93	PDI-like 2-2
AT1G04990	1043.43	2.43984	0.106729	22.8602	1.16e-115	7.92e-114	Zinc finger C-x8-C-x5-C-x3-H type family protein
AT1G05000	500.945	4.17041	0.165901	25.138	1.91e-139	1.78e-137	Phosphotyrosine protein phosphatases superfamily protein
AT1G05010	5677.24	1.64297	0.0703498	23.3543	1.25e-120	9.39e-119	ethylene-forming enzyme
AT1G05040	4.802	2.9326	1.11575	2.62837	0.00857949	0.0147896
AT1G05100	51.3424	3.37567	0.409892	8.23549	1.79e-16	8.82e-16	mitogen-activated protein kinase kinase kinase 18
AT1G05220	6.35136	2.9634	0.942595	3.14388	0.00166726	0.00316607	Transmembrane protein 97, predicted
AT1G05300	151.333	1.21252	0.176486	6.87031	6.41e-12	2.45e-11	zinc transporter 5 precursor
AT1G05330	7.3211	2.83038	0.868576	3.25864	0.00111948	0.00217294
AT1G05340	497.038	4.90253	0.187367	26.1654	6.58e-151	7.32e-149
AT1G05570	2462.55	2.46561	0.0787726	31.3003	4.63e-215	1.23e-212	callose synthase 1
AT1G05575	113.414	4.79771	0.359595	13.342	1.32e-40	1.68e-39
AT1G05620	588.841	1.16108	0.11431	10.1573	3.07e-24	2.16e-23	uridine-ribohydrolase 2
AT1G05675	49.4584	4.10729	0.441504	9.30295	1.37e-20	8.16e-20	UDP-Glycosyltransferase superfamily protein
AT1G05680	320.01	2.93933	0.167254	17.5741	3.89e-69	1.1e-67	Uridine diphosphate glycosyltransferase 74E2
AT1G05710	181.155	2.66412	0.186252	14.3038	2.07e-46	3.13e-45	basic helix-loop-helix (bHLH) DNA-binding superfamily protein
AT1G05730	42.2924	1.15106	0.306908	3.75052	0.000176467	0.000375974	Eukaryotic protein of unknown function (DUF842)
AT1G05840	625.111	1.09203	0.103882	10.5122	7.59e-26	5.73e-25	Eukaryotic aspartyl protease family protein
AT1G05880	36.2086	7.54718	1.21154	6.22941	4.68e-10	1.59e-09	RING/U-box superfamily protein
AT1G05890	1612.53	1.17481	0.0832929	14.1046	3.56e-45	5.17e-44	RING/U-box superfamily protein
AT1G05950	159.184	1.59852	0.171623	9.31415	1.23e-20	7.37e-20
AT1G06000	667.378	2.49275	0.111889	22.2787	5.95e-110	3.77e-108	UDP-Glycosyltransferase superfamily protein
AT1G06002	303.628	1.88091	0.158587	11.8604	1.9e-32	1.83e-31
AT1G06030	1.55171	3.95831	1.73032	2.28761	0.02216	0.0357245	pfkB-like carbohydrate kinase family protein
AT1G06050	304.055	1.24464	0.130201	9.55933	1.19e-21	7.43e-21	Protein of unknown function (DUF1336)
AT1G06130	1039.81	1.11545	0.0859103	12.9839	1.51e-38	1.79e-37	glyoxalase 2-4
AT1G06135	4.16556	5.39655	1.40762	3.8338	0.000126178	0.000273349
AT1G06137	3.69862	4.17908	1.42656	2.92948	0.00339526	0.00620091
AT1G06160	51.3504	2.89329	0.343248	8.42916	3.48e-17	1.78e-16	octadecanoid-responsive Arabidopsis AP2/ERF 59
AT1G06180	83.5677	3.20298	0.299316	10.701	1.01e-26	7.86e-26	myb domain protein 13
AT1G06570	955.399	1.11707	0.111476	10.0207	1.24e-23	8.47e-23	phytoene desaturation 1
AT1G06620	887.061	5.59309	0.169948	32.9105	1.55e-237	5.41e-235	2-oxoglutarate (2OG) and Fe(II)-dependent oxygenase superfamily protein
AT1G06770	235.49	1.17168	0.140841	8.31917	8.86e-17	4.45e-16	DREB2A-interacting protein 1
AT1G07000	1599.52	3.13377	0.11746	26.6796	8.12e-157	9.49e-155	exocyst subunit exo70 family protein B2
AT1G07040	811.327	1.50085	0.115862	12.9538	2.24e-38	2.64e-37
AT1G07128	61.2554	3.33538	0.337639	9.87854	5.16e-23	3.44e-22
AT1G07135	511.656	2.48771	0.135087	18.4156	9.85e-76	3.21e-74	glycine-rich protein
AT1G07150	40.0389	1.72502	0.332458	5.18869	2.12e-07	5.94e-07	mitogen-activated protein kinase kinase kinase 13
AT1G07160	163.485	8.24078	0.848191	9.71571	2.58e-22	1.66e-21	Protein phosphatase 2C family protein
AT1G07220	787.006	1.23785	0.0971549	12.7409	3.5e-37	4e-36	Arabidopsis thaliana protein of unknown function (DUF821)
AT1G07230	1102.18	1.11391	0.0930627	11.9694	5.14e-33	5.05e-32	non-specific phospholipase C1
AT1G07240	366.67	1.20551	0.124153	9.70991	2.74e-22	1.76e-21	UDP-glucosyl transferase 71C5
AT1G07400	40.0899	2.38759	0.369135	6.46807	9.93e-11	3.53e-10	HSP20-like chaperones superfamily protein
AT1G07430	113.115	3.09375	0.253699	12.1946	3.32e-34	3.4e-33	highly ABA-induced PP2C gene 2
AT1G07520	304.742	1.54409	0.137631	11.2191	3.29e-29	2.8e-28	GRAS family transcription factor
AT1G07530	996.243	1.07561	0.0870127	12.3615	4.22e-35	4.48e-34	SCARECROW-like 14
AT1G07590	113.665	1.20075	0.20026	5.99595	2.02e-09	6.6e-09	Tetratricopeptide repeat (TPR)-like superfamily protein
AT1G07620	590.164	4.96504	0.385023	12.8954	4.78e-38	5.57e-37	GTP-binding protein Obg/CgtA
AT1G07630	1089.61	1.93693	0.106903	18.1186	2.28e-73	7.09e-72	pol-like 5
AT1G07870	256.878	2.05654	0.148586	13.8407	1.45e-43	2.02e-42	Protein kinase superfamily protein
AT1G07900	77.1361	5.72171	0.547566	10.4494	1.48e-25	1.1e-24	LOB domain-containing protein 1
AT1G08050	748.731	3.59593	0.136004	26.4398	4.78e-154	5.51e-152	Zinc finger (C3HC4-type RING finger) family protein
AT1G08105	172.978	3.00211	0.198815	15.1	1.62e-51	2.84e-50	transposable element gene
AT1G08230	159.994	1.42532	0.16469	8.6546	4.95e-18	2.62e-17	Transmembrane amino acid transporter family protein
AT1G08290	46.46	4.12594	0.456371	9.04075	1.56e-19	8.88e-19	WIP domain protein 3
AT1G08310	19.889	2.02525	0.47834	4.23391	2.3e-05	5.37e-05	alpha/beta-Hydrolases superfamily protein
AT1G08450	6410.55	2.70216	0.106871	25.2843	4.75e-141	4.63e-139	calreticulin 3
AT1G08630	25.6446	3.91957	0.59683	6.56731	5.12e-11	1.85e-10	threonine aldolase 1
AT1G08720	803.905	1.15523	0.0960562	12.0266	2.58e-33	2.56e-32	Protein kinase superfamily protein
AT1G08800	556.774	1.59971	0.128894	12.411	2.28e-35	2.45e-34	Protein of unknown function, DUF593
AT1G08820	837.432	1.26088	0.0962366	13.1018	3.21e-39	3.9e-38	vamp/synaptobrevin-associated protein 27-2
AT1G08830	2989.08	2.20655	0.102963	21.4305	6.94e-102	3.92e-100	copper/zinc superoxide dismutase 1
AT1G08860	49.9388	8.01051	1.2003	6.67375	2.49e-11	9.2e-11	Calcium-dependent phospholipid-binding Copine family protein
AT1G08920	798.905	2.20725	0.110039	20.0587	1.69e-89	7.46e-88	ERD (early response to dehydration) six-like 1
AT1G08930	3300.38	1.42036	0.0889598	15.9663	2.19e-57	4.6e-56	Major facilitator superfamily protein
AT1G08940	392.4	4.17234	0.184922	22.5627	1.01e-112	6.7e-111	Phosphoglycerate mutase family protein
AT1G08950	28.5168	4.0546	0.586552	6.91259	4.76e-12	1.83e-11	pre-tRNA
AT1G09070	4744.47	2.14719	0.0822349	26.1105	2.77e-150	3.07e-148	soybean gene regulated by cold-2
AT1G09080	401.106	6.95472	0.4707	14.7753	2.11e-49	3.48e-48	Heat shock protein 70 (Hsp 70) family protein
AT1G09170	53.0423	3.30852	0.356683	9.27579	1.76e-20	1.05e-19	P-loop nucleoside triphosphate hydrolases superfamily protein with CH (Calponin Homology) domain
AT1G09195	368.132	1.00379	0.117532	8.54055	1.34e-17	6.95e-17
AT1G09400	2.98266	4.91421	1.49126	3.29535	0.000983	0.00192078	FMN-linked oxidoreductases superfamily protein
AT1G09480	158.463	4.19459	0.265284	15.8117	2.58e-56	5.24e-55	NAD(P)-binding Rossmann-fold superfamily protein
AT1G09500	892.978	5.76921	0.288465	19.9997	5.54e-89	2.41e-87	NAD(P)-binding Rossmann-fold superfamily protein
AT1G09510	11.6624	6.89477	1.2913	5.33942	9.32e-08	2.69e-07	NAD(P)-binding Rossmann-fold superfamily protein
AT1G09550	4.95105	5.65174	1.37933	4.09746	4.18e-05	9.5e-05	Pectinacetylesterase family protein
AT1G09560	2484.8	2.65417	0.0982383	27.0176	9.17e-161	1.14e-158	germin-like protein 5
AT1G09645	470.484	1.43374	0.116069	12.3524	4.73e-35	5e-34
AT1G09740	318.999	1.18694	0.152469	7.78483	6.98e-15	3.18e-14	Adenine nucleotide alpha hydrolases-like superfamily protein
AT1G09920	535.639	1.06005	0.114229	9.28	1.69e-20	1.01e-19	TRAF-type zinc finger-related
AT1G09930	349.573	5.50278	0.247739	22.212	2.63e-109	1.65e-107	oligopeptide transporter 2
AT1G09932	1511.84	5.34555	0.133091	40.1646	0	0	Phosphoglycerate mutase family protein
AT1G09935	26.0646	7.0625	1.22061	5.78602	7.21e-09	2.26e-08	Phosphoglycerate mutase family protein
AT1G09940	729.976	1.88371	0.107617	17.5038	1.34e-68	3.75e-67	Glutamyl-tRNA reductase family protein
AT1G09950	2.64706	3.6533	1.56168	2.33935	0.0193175	0.0314656	RESPONSE TO ABA AND SALT 1
AT1G09970	4884.22	2.16087	0.0703638	30.71	4.18e-207	9.37e-205	Leucine-rich receptor-like protein kinase family protein
AT1G10010	7.96861	5.33727	1.30098	4.1025	4.09e-05	9.31e-05	amino acid permease 8
AT1G10040	393.615	4.10963	0.176198	23.324	2.53e-120	1.89e-118	alpha/beta-Hydrolases superfamily protein
AT1G10050	691.577	1.30329	0.0982318	13.2675	3.57e-40	4.48e-39	glycosyl hydrolase family 10 protein / carbohydrate-binding domain-containing protein
AT1G10070	239.546	5.65494	0.316108	17.8893	1.43e-71	4.27e-70	branched-chain amino acid transaminase 2
AT1G10140	237.689	3.77848	0.195887	19.2891	6.63e-83	2.51e-81	Uncharacterised conserved protein UCP031279
AT1G10220	17.916	4.5998	0.836862	5.49649	3.87e-08	1.15e-07
AT1G10340	933.995	4.85649	0.282944	17.1641	4.93e-66	1.29e-64	Ankyrin repeat family protein
AT1G10400	3.1972	3.95634	1.49139	2.65279	0.0079829	0.0138372	UDP-Glycosyltransferase superfamily protein
AT1G10410	1321.62	2.33456	0.0920919	25.3504	8.9e-142	8.77e-140	Protein of unknown function (DUF1336)
AT1G10417	67.3396	1.07056	0.246639	4.34061	1.42e-05	3.4e-05
AT1G10540	39.8211	1.83816	0.345418	5.32154	1.03e-07	2.96e-07	nucleobase-ascorbate transporter 8
AT1G10585	184.375	2.62159	0.186571	14.0514	7.55e-45	1.09e-43	basic helix-loop-helix (bHLH) DNA-binding superfamily protein
AT1G10690	91.8883	1.89583	0.227631	8.3285	8.19e-17	4.12e-16
AT1G10700	1185.63	1.87696	0.101879	18.4235	8.52e-76	2.78e-74	phosphoribosyl pyrophosphate (PRPP) synthase 3
AT1G10730	135.226	1.56883	0.182341	8.60379	7.71e-18	4.06e-17	Clathrin adaptor complexes medium subunit family protein
AT1G10865	275.733	1.69826	0.138132	12.2945	9.7e-35	1.01e-33
AT1G10920	714.696	1.34002	0.0954679	14.0363	9.35e-45	1.34e-43	NB-ARC domain-containing disease resistance protein
AT1G10990	78.4287	2.65389	0.278632	9.52474	1.65e-21	1.03e-20
AT1G11050	485.794	1.85688	0.113531	16.3557	3.96e-60	8.88e-59	Protein kinase superfamily protein
AT1G11100	28.5848	3.1698	0.473465	6.69489	2.16e-11	8e-11	SNF2 domain-containing protein / helicase domain-containing protein / zinc finger protein-related
AT1G11125	14.6958	3.63915	0.720091	5.05373	4.33e-07	1.19e-06
AT1G11210	501.319	1.30964	0.125148	10.4647	1.25e-25	9.37e-25	Protein of unknown function (DUF761)
AT1G11230	22.3257	7.82183	1.23129	6.35253	2.12e-10	7.36e-10	Protein of unknown function (DUF761)
AT1G11310	4075.24	1.17496	0.0801964	14.6511	1.33e-48	2.13e-47	Seven transmembrane MLO family protein
AT1G11330	1551.39	1.74817	0.108908	16.0518	5.55e-58	1.18e-56	S-locus lectin protein kinase family protein
AT1G11540	7.59522	5.26576	1.30792	4.02607	5.67e-05	0.000127493	Sulfite exporter TauE/SafE family protein
AT1G11610	4.29118	5.44108	1.40218	3.88043	0.00010427	0.000228334	cytochrome P450, family 71, subfamily A, polypeptide 18
AT1G11905	258.564	1.48478	0.150622	9.85765	6.35e-23	4.21e-22	B-cell receptor-associated protein 31-like
AT1G12030	9.37345	2.69827	0.761132	3.54508	0.000392497	0.000805062	Protein of unknown function (DUF506)
AT1G12200	251.689	1.66983	0.141782	11.7775	5.1e-32	4.82e-31	Flavin-binding monooxygenase family protein
AT1G12210	428.392	2.37231	0.125094	18.9642	3.37e-80	1.21e-78	RPS5-like 1
AT1G12290	277.581	2.89103	0.159049	18.177	7.85e-74	2.47e-72	Disease resistance protein (CC-NBS-LRR class) family
AT1G12320	467.193	1.40277	0.125469	11.1802	5.1e-29	4.31e-28	Protein of unknown function (DUF1442)
AT1G12360	2433.36	1.32437	0.0761208	17.3982	8.51e-68	2.33e-66	Sec1/munc18-like (SM) proteins superfamily
AT1G12420	508.268	2.53328	0.1201	21.0931	9.21e-99	4.84e-97	ACT domain repeat 8
AT1G12520	652.428	1.13453	0.101963	11.1269	9.28e-29	7.75e-28	copper chaperone for SOD1
AT1G12672	9.95061	1.68869	0.64523	2.61719	0.00886577	0.0152574
AT1G13000	961.459	1.32279	0.0908658	14.5576	5.23e-48	8.27e-47	Protein of unknown function (DUF707)
AT1G13110	2728.3	1.06829	0.0790589	13.5125	1.32e-41	1.74e-40	cytochrome P450, family 71 subfamily B, polypeptide 7
AT1G13210	5458.84	1.92091	0.0890674	21.5669	3.68e-103	2.11e-101	autoinhibited Ca2+/ATPase II
AT1G13260	1395.41	1.2064	0.0965096	12.5004	7.43e-36	8.07e-35	related to ABI3/VP1 1
AT1G13310	60.0342	6.37388	0.763792	8.34505	7.12e-17	3.59e-16	Endosomal targeting BRO1-like domain-containing protein
AT1G13340	1385.13	7.58561	0.246333	30.7942	3.14e-208	7.29e-206	Regulator of Vps4 activity in the MVB pathway protein
AT1G13470	4612.07	2.51139	0.313884	8.00099	1.23e-15	5.83e-15	Protein of unknown function (DUF1262)
AT1G13480	31.1508	8.29496	1.21208	6.84358	7.72e-12	2.93e-11	Protein of unknown function (DUF1262)
AT1G13485	2.72825	4.78166	1.53688	3.11128	0.00186279	0.00351715
AT1G13520	615.565	10.7469	1.03015	10.4324	1.76e-25	1.31e-24	Protein of unknown function (DUF1262)
AT1G13530	37.0217	6.6753	1.05442	6.33081	2.44e-10	8.43e-10	Protein of unknown function (DUF1262)
AT1G13540	28.7655	4.44374	0.623015	7.13263	9.85e-13	3.95e-12	Protein of unknown function (DUF1262)
AT1G13550	44.0401	5.3225	0.643992	8.26485	1.4e-16	6.94e-16	Protein of unknown function (DUF1262)
AT1G13610	162.969	3.39646	0.475747	7.13922	9.39e-13	3.77e-12	alpha/beta-Hydrolases superfamily protein
AT1G13750	979.613	1.89762	0.119596	15.8669	1.07e-56	2.21e-55	Purple acid phosphatases superfamily protein
AT1G13755	29.2833	1.30027	0.360429	3.60755	0.000309097	0.000640985	Defensin-like (DEFL) family protein
AT1G13830	125.718	6.39846	0.961701	6.65327	2.87e-11	1.05e-10	Carbohydrate-binding X8 domain superfamily protein
AT1G13890	11.1266	1.41354	0.585966	2.41233	0.0158511	0.0261842	soluble N-ethylmaleimide-sensitive factor adaptor protein 30
AT1G13970	81.5517	2.0146	0.255949	7.87111	3.52e-15	1.62e-14	Protein of unknown function (DUF1336)
AT1G13990	1616.64	3.43988	0.122169	28.1567	1.98e-174	2.94e-172
AT1G14010	354.779	1.66972	0.127885	13.0564	5.84e-39	7.03e-38	emp24/gp25L/p24 family/GOLD family protein
AT1G14070	109.082	5.21217	0.396651	13.1405	1.93e-39	2.36e-38	fucosyltransferase 7
AT1G14080	16.6654	7.39645	1.24095	5.96033	2.52e-09	8.15e-09	fucosyltransferase 6
AT1G14130	217.988	1.5408	0.155151	9.93093	3.05e-23	2.06e-22	2-oxoglutarate (2OG) and Fe(II)-dependent oxygenase superfamily protein
AT1G14170	724.214	1.29116	0.104787	12.3217	6.92e-35	7.27e-34	RNA-binding KH domain-containing protein
AT1G14200	232.934	1.3468	0.142828	9.42953	4.12e-21	2.53e-20	RING/U-box superfamily protein
AT1G14260	76.454	3.77749	0.335454	11.2608	2.05e-29	1.76e-28	RING/FYVE/PHD zinc finger superfamily protein
AT1G14330	624.131	2.08293	0.119157	17.4805	2.02e-68	5.61e-67	Galactose oxidase/kelch repeat superfamily protein
AT1G14360	413.82	1.95823	0.130843	14.9663	1.22e-50	2.07e-49	UDP-galactose transporter 3
AT1G14370	861.867	4.33085	0.131193	33.0114	5.57e-239	1.98e-236	protein kinase 2A
AT1G14540	108.168	4.11492	0.316212	13.0132	1.03e-38	1.23e-37	Peroxidase superfamily protein
AT1G14740	1756.66	1.26887	0.0840233	15.1014	1.59e-51	2.79e-50	Protein of unknown function (DUF1423)
AT1G14780	41.6416	5.83772	0.764867	7.63233	2.31e-14	1.01e-13	MAC/Perforin domain-containing protein
AT1G14790	720.904	1.74234	0.128796	13.5279	1.07e-41	1.42e-40	RNA-dependent RNA polymerase 1
AT1G14860	15.062	2.90677	0.62606	4.64296	3.43e-06	8.7e-06	nudix hydrolase homolog 18
AT1G14870	545.114	6.55544	0.280075	23.406	3.71e-121	2.83e-119	PLANT CADMIUM RESISTANCE 2
AT1G14880	10158.5	2.03108	0.241839	8.39847	4.52e-17	2.3e-16	PLANT CADMIUM RESISTANCE 1
AT1G14890	162.387	1.70291	0.185212	9.19437	3.77e-20	2.21e-19	Plant invertase/pectin methylesterase inhibitor superfamily protein
AT1G15015	29.3933	3.95285	0.562955	7.02161	2.19e-12	8.64e-12	F-box family protein
AT1G15040	41.0711	7.72928	1.20623	6.40779	1.48e-10	5.2e-10	Class I glutamine amidotransferase-like superfamily protein
AT1G15100	29.9381	1.02302	0.360633	2.83674	0.00455764	0.00816997	RING-H2 finger A2A
AT1G15110	164.06	1.8769	0.177879	10.5515	5e-26	3.8e-25	phosphatidyl serine synthase family protein
AT1G15125	362.216	4.09867	0.194806	21.0397	2.84e-98	1.48e-96	S-adenosyl-L-methionine-dependent methyltransferases superfamily protein
AT1G15130	1712.15	1.20263	0.0804037	14.9573	1.39e-50	2.36e-49	Endosomal targeting BRO1-like domain-containing protein
AT1G15380	8.41556	5.42896	1.30345	4.16508	3.11e-05	7.17e-05	Lactoylglutathione lyase / glyoxalase I family protein
AT1G15400	121.656	1.25437	0.185471	6.76316	1.35e-11	5.06e-11
AT1G15415	9.42504	6.57746	1.28726	5.10966	3.23e-07	8.95e-07
AT1G15430	205.784	1.99753	0.161134	12.3967	2.72e-35	2.92e-34	Protein of unknown function (DUF1644)
AT1G15520	10717.3	9.39851	0.769095	12.2202	2.42e-34	2.49e-33	pleiotropic drug resistance 12
AT1G15670	445.866	3.82339	0.151895	25.1713	8.26e-140	7.73e-138	Galactose oxidase/kelch repeat superfamily protein
AT1G15740	1451.27	1.18629	0.0947217	12.524	5.52e-36	6.02e-35	Leucine-rich repeat family protein
AT1G15750	2726.13	1.09279	0.0816228	13.3884	7.07e-41	9.08e-40	Transducin family protein / WD-40 repeat family protein
AT1G15790	315.866	4.22355	0.199553	21.1651	2e-99	1.07e-97
AT1G15800	58.2603	1.51473	0.270419	5.6014	2.13e-08	6.44e-08
AT1G15880	343.789	1.04002	0.126046	8.25112	1.57e-16	7.77e-16	golgi snare 11
AT1G16110	545.843	1.50737	0.125801	11.9821	4.41e-33	4.35e-32	wall associated kinase-like 6
AT1G16130	50.6541	3.64836	0.395088	9.23428	2.6e-20	1.54e-19	wall associated kinase-like 2
AT1G16150	19.6263	1.84174	0.469021	3.92677	8.61e-05	0.000190012	wall associated kinase-like 4
AT1G16180	2458.11	1.03896	0.0852512	12.187	3.64e-34	3.72e-33	Serinc-domain containing serine and sphingolipid biosynthesis protein
AT1G16260	638.743	1.8229	0.106636	17.0946	1.63e-65	4.19e-64	Wall-associated kinase family protein
AT1G16300	114.004	1.14705	0.198406	5.7813	7.41e-09	2.32e-08	glyceraldehyde-3-phosphate dehydrogenase of plastid 2
AT1G16420	96.8749	9.93511	1.19337	8.32525	8.42e-17	4.23e-16	metacaspase 8
AT1G16500	315.83	1.80952	0.139088	13.0099	1.08e-38	1.28e-37
AT1G16510	119.072	3.58416	0.254641	14.0753	5.39e-45	7.8e-44	SAUR-like auxin-responsive protein family
AT1G16540	394.344	1.27681	0.118245	10.798	3.52e-27	2.79e-26	molybdenum cofactor sulfurase (LOS5) (ABA3)
AT1G16620	4.58789	2.42408	1.01715	2.38321	0.0171624	0.028187	transposable element gene
AT1G16670	710.233	2.05503	0.101804	20.1861	1.3e-90	5.87e-89	Protein kinase superfamily protein
AT1G17020	197.931	9.11151	1.03583	8.79634	1.41e-18	7.69e-18	senescence-related gene 1
AT1G17030	71.5617	1.20839	0.257672	4.68963	2.74e-06	7.01e-06
AT1G17080	574.407	1.21504	0.109051	11.142	7.83e-29	6.56e-28	Ribosomal protein L18ae family
AT1G17170	955.286	6.97427	0.242233	28.7916	2.73e-182	4.36e-180	glutathione S-transferase TAU 24
AT1G17180	44.4549	8.80482	1.20788	7.28945	3.11e-13	1.28e-12	glutathione S-transferase TAU 25
AT1G17240	9.70776	2.74025	0.740807	3.69901	0.000216439	0.000456076	receptor like protein 2
AT1G17250	57.3473	1.91767	0.283076	6.77439	1.25e-11	4.69e-11	receptor like protein 3
AT1G17290	5487.07	1.10086	0.0722999	15.2263	2.37e-52	4.29e-51	alanine aminotransferas
AT1G17300	6.83002	2.13662	0.81625	2.61761	0.00885489	0.0152415
AT1G17330	210.232	1.59755	0.155202	10.2933	7.55e-25	5.43e-24	Metal-dependent phosphohydrolase
AT1G17340	897.246	1.0282	0.0907547	11.3294	9.38e-30	8.13e-29	Phosphoinositide phosphatase family protein
AT1G17380	542.054	4.39451	0.299682	14.6639	1.1e-48	1.77e-47	jasmonate-zim-domain protein 5
AT1G17420	828.613	1.64722	0.101055	16.3002	9.84e-60	2.18e-58	lipoxygenase 3
AT1G17495	34.2746	2.29885	0.379797	6.05284	1.42e-09	4.68e-09	transposable element gene
AT1G17500	1123.85	1.19521	0.0918695	13.0098	1.08e-38	1.28e-37	ATPase E1-E2 type family protein / haloacid dehalogenase-like hydrolase family protein
AT1G17600	480.144	1.71573	0.111286	15.4173	1.25e-53	2.35e-52	Disease resistance protein (TIR-NBS-LRR class) family
AT1G17610	148.599	1.4392	0.174728	8.23684	1.77e-16	8.72e-16	Disease resistance protein (TIR-NBS class)
AT1G17615	22.1064	7.80948	1.23288	6.33434	2.38e-10	8.24e-10	Disease resistance protein (TIR-NBS class)
AT1G17620	420.567	1.17505	0.113557	10.3477	4.29e-25	3.12e-24	Late embryogenesis abundant (LEA) hydroxyproline-rich glycoprotein family
AT1G17710	6.13249	4.94727	1.33556	3.70425	0.000212013	0.000447201	Pyridoxal phosphate phosphatase-related protein
AT1G17744	36.6432	6.66695	1.05962	6.29181	3.14e-10	1.08e-09
AT1G17745	1643.02	5.16621	0.130912	39.4633	0	0	D-3-phosphoglycerate dehydrogenase
AT1G17750	152.171	3.23988	0.216126	14.9907	8.45e-51	1.44e-49	PEP1 receptor 2
AT1G17830	111.123	1.59922	0.209232	7.64328	2.12e-14	9.34e-14	Protein of unknown function (DUF789)
AT1G17860	108.944	2.26943	0.229022	9.90922	3.8e-23	2.55e-22	Kunitz family trypsin and protease inhibitor protein
AT1G17990	253.097	1.13616	0.140253	8.10081	5.46e-16	2.62e-15	FMN-linked oxidoreductases superfamily protein
AT1G18020	222.548	1.55308	0.152292	10.198	2.02e-24	1.43e-23	FMN-linked oxidoreductases superfamily protein
AT1G18200	30.0913	3.24817	0.481295	6.74882	1.49e-11	5.58e-11	RAB GTPase homolog A6B
AT1G18210	165.701	2.57608	0.204476	12.5984	2.15e-36	2.38e-35	Calcium-binding EF-hand family protein
AT1G18240	24.1278	3.00323	0.493241	6.08876	1.14e-09	3.77e-09	transposable element gene
AT1G18260	824.536	1.05961	0.0950332	11.1499	7.17e-29	6.02e-28	HCP-like superfamily protein
AT1G18270	1775.79	1.01943	0.0936307	10.8878	1.32e-27	1.06e-26	ketose-bisphosphate aldolase class-II family protein
AT1G18300	148.107	1.95075	0.19009	10.2622	1.04e-24	7.44e-24	nudix hydrolase homolog 4
AT1G18382	12.0976	5.9405	1.26138	4.70954	2.48e-06	6.38e-06	other RNA
AT1G18390	311.024	4.48092	0.215589	20.7846	5.97e-96	3e-94	Protein kinase superfamily protein
AT1G18480	280.287	1.08835	0.134929	8.06604	7.26e-16	3.48e-15	Calcineurin-like metallo-phosphoesterase superfamily protein
AT1G18570	642.316	4.0094	0.146707	27.3292	1.91e-164	2.44e-162	myb domain protein 51
AT1G18710	59.7874	2.24224	0.321215	6.98048	2.94e-12	1.15e-11	myb domain protein 47
AT1G18740	593.715	1.19599	0.101321	11.8039	3.72e-32	3.54e-31	Protein of unknown function (DUF793)
AT1G18830	5.60137	2.77139	0.990111	2.79906	0.00512509	0.00912803	Transducin/WD40 repeat-like superfamily protein
AT1G18860	23.3418	7.88881	1.23228	6.4018	1.54e-10	5.4e-10	WRKY DNA-binding protein 61
AT1G18890	1830.62	2.92711	0.0853124	34.3105	5.47e-258	2.39e-255	calcium-dependent protein kinase 1
AT1G18900	511.98	1.25578	0.107607	11.67	1.81e-31	1.68e-30	Pentatricopeptide repeat (PPR) superfamily protein
AT1G18910	644.081	3.10412	0.114669	27.0702	2.21e-161	2.75e-159	zinc ion binding;zinc ion binding
AT1G18940	10.6876	2.19184	0.680588	3.22051	0.00127963	0.00246834	Nodulin-like / Major Facilitator Superfamily protein
AT1G18980	1.46273	3.89176	1.75868	2.21289	0.0269051	0.0426469	RmlC-like cupins superfamily protein
AT1G19025	1134.73	4.86307	0.131966	36.8509	2.83e-297	2.05e-294	DNA repair metallo-beta-lactamase family protein
AT1G19180	1243.4	4.53843	0.126367	35.9146	1.81e-282	1.03e-279	jasmonate-zim-domain protein 1
AT1G19190	747.323	4.55633	0.148804	30.6197	6.7e-206	1.45e-203	alpha/beta-Hydrolases superfamily protein
AT1G19200	20.9184	1.53149	0.430562	3.55696	0.000375177	0.000770881	Protein of unknown function (DUF581)
AT1G19230	23.5132	2.95414	0.492312	6.00056	1.97e-09	6.42e-09	Riboflavin synthase-like superfamily protein
AT1G19250	2929.64	6.95038	0.153168	45.3774	0	0	flavin-dependent monooxygenase 1
AT1G19270	745.89	1.84184	0.102039	18.0503	7.84e-73	2.42e-71	DA1
AT1G19290	340.26	1.04915	0.127939	8.20036	2.4e-16	1.17e-15	Pentatricopeptide repeat (PPR) superfamily protein
AT1G19300	303.439	1.37213	0.133737	10.2599	1.07e-24	7.62e-24	Nucleotide-diphospho-sugar transferases superfamily protein
AT1G19380	23.3402	2.00861	0.445166	4.51205	6.42e-06	1.59e-05	Protein of unknown function (DUF1195)
AT1G19510	20.9684	1.64104	0.464918	3.52975	0.000415958	0.000850217	RAD-like 5
AT1G19660	3028.45	1.07121	0.094365	11.3518	7.27e-30	6.33e-29	Wound-responsive family protein
AT1G20100	1441.39	1.65989	0.0833166	19.9227	2.59e-88	1.12e-86
AT1G20120	144.309	1.47626	0.217591	6.78454	1.16e-11	4.38e-11	GDSL-like Lipase/Acylhydrolase superfamily protein
AT1G20180	3.70122	5.21278	1.44218	3.61451	0.000300914	0.000625049	Protein of unknown function (DUF677)
AT1G20310	9.35325	6.55295	1.28522	5.09869	3.42e-07	9.45e-07
AT1G20350	55.2284	4.50463	0.458065	9.83404	8.03e-23	5.3e-22	translocase inner membrane subunit 17-1
AT1G20510	1815.08	1.53985	0.103481	14.8804	4.42e-50	7.39e-49	OPC-8:0 CoA ligase1
AT1G20680	21.6982	3.30739	0.563193	5.87256	4.29e-09	1.36e-08	Protein of unknown function (DUF833)
AT1G20880	277.371	1.58913	0.138181	11.5003	1.31e-30	1.18e-29	RNA-binding (RRM/RBD/RNP motifs) family protein
AT1G21000	397.804	2.12112	0.123722	17.1443	6.94e-66	1.8e-64	PLATZ transcription factor family protein
AT1G21100	21.7061	4.01945	0.643256	6.2486	4.14e-10	1.41e-09	O-methyltransferase family protein
AT1G21110	24.8231	4.22469	0.63026	6.70309	2.04e-11	7.57e-11	O-methyltransferase family protein
AT1G21202	58.3855	1.13386	0.269022	4.21473	2.5e-05	5.83e-05	MIR781a; miRNA
AT1G21240	837.527	7.65798	0.316363	24.2063	1.91e-129	1.58e-127	wall associated kinase 3
AT1G21245	449.989	7.58338	0.412661	18.3768	2.02e-75	6.52e-74	Protein kinase superfamily protein
AT1G21250	5558.16	2.44283	0.194293	12.5729	2.98e-36	3.28e-35	cell wall-associated kinase
AT1G21310	11754.9	6.44705	0.100384	64.224	0	0	extensin 3
AT1G21370	393.912	1.60869	0.117869	13.6481	2.07e-42	2.81e-41
AT1G21380	1611.34	1.04195	0.0776608	13.4167	4.83e-41	6.24e-40	Target of Myb protein 1
AT1G21390	340.348	1.9973	0.129532	15.4194	1.21e-53	2.28e-52	embryo defective 2170
AT1G21400	617.801	1.34566	0.114437	11.7589	6.36e-32	5.99e-31	Thiamin diphosphate-binding fold (THDP-binding) superfamily protein
AT1G21410	159.054	1.08211	0.169848	6.37108	1.88e-10	6.55e-10	F-box/RNI-like superfamily protein
AT1G21450	602.496	1.52182	0.106847	14.243	4.95e-46	7.37e-45	SCARECROW-like 1
AT1G21460	460.35	1.39231	0.115812	12.0222	2.72e-33	2.7e-32	Nodulin MtN3 family protein
AT1G21470	6.68047	2.34257	0.849469	2.75769	0.00582114	0.0103024
AT1G21740	95.3902	3.25088	0.288172	11.2811	1.63e-29	1.4e-28	Protein of unknown function (DUF630 and DUF632)
AT1G21750	2668.69	1.34122	0.0784907	17.0876	1.83e-65	4.71e-64	PDI-like 1-1
AT1G21760	1685.6	1.40045	0.0922102	15.1876	4.27e-52	7.7e-51	F-box protein 7
AT1G21850	3.32923	5.06623	1.46329	3.46221	0.000535762	0.00108193	SKU5 similar 8
AT1G21900	530.306	1.78435	0.119745	14.9012	3.24e-50	5.45e-49	emp24/gp25L/p24 family/GOLD family protein
AT1G21910	30.4378	1.66944	0.375375	4.4474	8.69e-06	2.12e-05	Integrase-type DNA-binding superfamily protein
AT1G22070	1329.86	1.36659	0.0906563	15.0744	2.39e-51	4.16e-50	TGA1A-related gene 3
AT1G22180	825.306	3.12105	0.111349	28.0294	7.13e-173	1.04e-170	Sec14p-like phosphatidylinositol transfer family protein
AT1G22190	128.279	1.87632	0.190517	9.8486	6.95e-23	4.6e-22	Integrase-type DNA-binding superfamily protein
AT1G22280	1034.08	1.782	0.101881	17.4911	1.68e-68	4.67e-67	phytochrome-associated protein phosphatase type 2C
AT1G22350	127.919	1.00225	0.179068	5.59704	2.18e-08	6.59e-08
AT1G22400	258.325	5.28905	0.274252	19.2854	7.12e-83	2.69e-81	UDP-Glycosyltransferase superfamily protein
AT1G22403	49.987	1.3393	0.292848	4.57335	4.8e-06	1.2e-05	other RNA
AT1G22410	5250.24	1.8415	0.0728567	25.2756	5.92e-141	5.74e-139	Class-II DAHP synthetase family protein
AT1G22500	24.2194	3.35819	0.534109	6.28745	3.23e-10	1.11e-09	RING/U-box superfamily protein
AT1G22510	171.664	1.90173	0.172289	11.038	2.51e-28	2.07e-27	RING/U-box protein with domain of unknown function (DUF 1232)
AT1G22570	446.489	1.1502	0.114278	10.0649	7.9e-24	5.46e-23	Major facilitator superfamily protein
AT1G22870	479.077	1.22338	0.111533	10.9688	5.4e-28	4.4e-27	Protein kinase family protein with ARM repeat domain
AT1G22930	2988.63	1.96673	0.0836227	23.519	2.6e-122	1.99e-120	T-complex protein 11
AT1G22940	1357.24	1.53358	0.0881699	17.3935	9.24e-68	2.52e-66	thiamin biosynthesis protein, putative
AT1G22990	48.0073	7.9553	1.20229	6.6168	3.67e-11	1.34e-10	Heavy metal transport/detoxification superfamily protein
AT1G23010	36.5146	1.99363	0.355675	5.60521	2.08e-08	6.31e-08	Cupredoxin superfamily protein
AT1G23020	727.622	2.34102	0.256946	9.11093	8.17e-20	4.71e-19	ferric reduction oxidase 3
AT1G23060	30.0696	1.76755	0.368985	4.79029	1.67e-06	4.35e-06
AT1G23090	988.94	1.73	0.0950228	18.2061	4.62e-74	1.45e-72	sulfate transporter 91
AT1G23100	1.98576	4.31995	1.62942	2.65121	0.00802029	0.0138977	GroES-like family protein
AT1G23110	17.8258	3.96935	0.703516	5.64216	1.68e-08	5.12e-08
AT1G23140	34.6373	3.19397	0.438856	7.27793	3.39e-13	1.39e-12	Calcium-dependent lipid-binding (CaLB domain) family protein
AT1G23440	510.144	1.40254	0.109182	12.8458	9.08e-38	1.05e-36	Peptidase C15, pyroglutamyl peptidase I-like
AT1G23450	638.604	1.53091	0.115179	13.2915	2.59e-40	3.27e-39	Tetratricopeptide repeat (TPR)-like superfamily protein
AT1G23500	6.30396	2.23686	0.869006	2.57405	0.0100517	0.0171617	GDSL-like Lipase/Acylhydrolase superfamily protein
AT1G23550	85.8004	1.85898	0.234036	7.94311	1.97e-15	9.22e-15	similar to RCD one 2
AT1G23710	73.4305	2.54398	0.266824	9.53432	1.51e-21	9.42e-21	Protein of unknown function (DUF1645)
AT1G23730	72.3096	1.21635	0.266779	4.55937	5.13e-06	1.28e-05	beta carbonic anhydrase 3
AT1G23800	522.948	2.41167	0.152375	15.8272	2.02e-56	4.12e-55	aldehyde dehydrogenase 2B7
AT1G23830	27.5604	2.91309	0.462663	6.29636	3.05e-10	1.05e-09
AT1G23840	163.687	3.40259	0.231394	14.7047	6.01e-49	9.76e-48
AT1G23850	206.098	4.12345	0.233624	17.65	1.02e-69	2.94e-68
AT1G23870	198.072	1.32167	0.165217	7.99958	1.25e-15	5.9e-15	trehalose-phosphatase/synthase 9
AT1G23900	923.18	1.14757	0.0958258	11.9756	4.77e-33	4.7e-32	gamma-adaptin 1
AT1G24070	52.7256	4.05482	0.831609	4.87587	1.08e-06	2.88e-06	cellulose synthase-like A10
AT1G24080	7.53271	4.30197	1.25445	3.42937	0.000604982	0.00121416	pre-tRNA
AT1G24130	3.93353	4.29834	1.42691	3.01235	0.00259237	0.0048064	Transducin/WD40 repeat-like superfamily protein
AT1G24140	156.666	5.83893	0.402318	14.5132	9.99e-48	1.57e-46	Matrixin family protein
AT1G24147	357.971	3.21691	0.320122	10.049	9.28e-24	6.4e-23
AT1G24148	800.976	2.92803	0.3256	8.99271	2.41e-19	1.36e-18
AT1G24150	770.266	2.44407	0.116475	20.9837	9.23e-98	4.75e-96	formin homologue 4
AT1G24159	242.557	2.52694	0.167924	15.0481	3.55e-51	6.16e-50	Interleukin-1 receptor-associated kinase 4 protein
AT1G24200	2.08596	4.39675	1.61017	2.7306	0.00632186	0.0111279	Paired amphipathic helix (PAH2) superfamily protein
AT1G24350	228.485	1.16201	0.152239	7.63279	2.3e-14	1.01e-13	Acid phosphatase/vanadium-dependent haloperoxidase-related protein
AT1G24807	19.1494	2.969	0.550343	5.39481	6.86e-08	2e-07	Glutamine amidotransferase type 1 family protein
AT1G25220	935.74	3.01951	0.111324	27.1237	5.17e-162	6.53e-160	anthranilate synthase beta subunit 1
AT1G25370	45.4664	4.59868	0.524259	8.77177	1.76e-18	9.52e-18	Protein of unknown function (DUF1639)
AT1G25390	441.643	1.57607	0.116227	13.5602	6.89e-42	9.17e-41	Protein kinase superfamily protein
AT1G25400	84.3086	5.25494	0.45903	11.4479	2.41e-30	2.15e-29
AT1G25460	3.9623	2.70025	1.15563	2.33661	0.0194596	0.0316807	NAD(P)-binding Rossmann-fold superfamily protein
AT1G25480	139.907	1.05209	0.172023	6.11598	9.6e-10	3.19e-09	Aluminium activated malate transporter family protein
AT1G25500	175.777	1.50672	0.174107	8.65398	4.97e-18	2.63e-17	Plasma-membrane choline transporter family protein
AT1G25540	649.02	1.11339	0.105911	10.5125	7.56e-26	5.71e-25	phytochrome and flowering time regulatory protein (PFT1)
AT1G25550	720.153	1.05116	0.103787	10.128	4.15e-24	2.91e-23	myb-like transcription factor family protein
AT1G25560	271.269	1.85202	0.143945	12.8661	6.98e-38	8.11e-37	AP2/B3 transcription factor family protein
AT1G25580	395.07	1.3286	0.126032	10.5418	5.54e-26	4.21e-25	NAC (No Apical Meristem) domain transcriptional regulator superfamily protein
AT1G26130	1059.45	1.08318	0.0904572	11.9745	4.83e-33	4.75e-32	ATPase E1-E2 type family protein / haloacid dehalogenase-like hydrolase family protein
AT1G26200	36.8573	3.56755	0.474523	7.5182	5.55e-14	2.39e-13	TRAM, LAG1 and CLN8 (TLC) lipid-sensing domain containing protein
AT1G26240	8.79378	6.4741	1.29464	5.0007	5.71e-07	1.55e-06	Proline-rich extensin-like family protein
AT1G26380	733.661	9.99884	0.730518	13.6873	1.21e-42	1.65e-41	FAD-binding Berberine family protein
AT1G26390	1729.47	9.54312	0.465208	20.5137	1.63e-93	7.8e-92	FAD-binding Berberine family protein
AT1G26410	61.259	9.27262	1.19708	7.74604	9.48e-15	4.28e-14	FAD-binding Berberine family protein
AT1G26420	253.421	9.46558	1.02944	9.19487	3.75e-20	2.2e-19	FAD-binding Berberine family protein
AT1G26440	563.95	1.5215	0.121326	12.5406	4.48e-36	4.9e-35	ureide permease 5
AT1G26690	301.852	2.23873	0.153246	14.6087	2.47e-48	3.95e-47	emp24/gp25L/p24 family/GOLD family protein
AT1G26730	107.088	2.10454	0.21486	9.79495	1.18e-22	7.77e-22	EXS (ERD1/XPR1/SYG1) family protein
AT1G26930	133.338	3.23676	0.247613	13.0719	4.77e-39	5.76e-38	Galactose oxidase/kelch repeat superfamily protein
AT1G26970	7.9638	6.32721	1.30413	4.85167	1.22e-06	3.24e-06	Protein kinase superfamily protein
AT1G27020	45.6474	1.54725	0.304234	5.08571	3.66e-07	1.01e-06
AT1G27290	259.458	1.14044	0.136394	8.36136	6.2e-17	3.13e-16
AT1G27300	599.202	1.33147	0.103328	12.8858	5.41e-38	6.3e-37
AT1G27350	274.985	1.16154	0.133125	8.72519	2.66e-18	1.43e-17	Ribosome associated membrane protein RAMP4
AT1G27720	115.737	2.00098	0.210355	9.5124	1.86e-21	1.16e-20	TBP-associated factor 4B
AT1G27730	10.7707	2.98303	0.785901	3.79569	0.000147236	0.000316671	salt tolerance zinc finger
AT1G27760	1360.79	1.34708	0.086394	15.5922	8.22e-55	1.59e-53	interferon-related developmental regulator family protein / IFRD protein family
AT1G27770	2291.83	2.22318	0.0822994	27.0133	1.03e-160	1.27e-158	autoinhibited Ca2+-ATPase 1
AT1G27980	651.739	1.59907	0.115088	13.8943	6.86e-44	9.66e-43	dihydrosphingosine phosphate lyase
AT1G28050	377.48	1.22991	0.123282	9.97632	1.94e-23	1.32e-22	B-box type zinc finger protein with CCT domain
AT1G28130	92.7523	3.14933	0.488794	6.44306	1.17e-10	4.15e-10	Auxin-responsive GH3 family protein
AT1G28280	46.2215	1.79945	0.324324	5.54832	2.88e-08	8.66e-08	VQ motif-containing protein
AT1G28380	781.28	1.75267	0.0994304	17.6272	1.52e-69	4.38e-68	MAC/Perforin domain-containing protein
AT1G28580	640.713	1.34057	0.108959	12.3034	8.69e-35	9.09e-34	GDSL-like Lipase/Acylhydrolase superfamily protein
AT1G28590	230.172	1.25045	0.143826	8.69413	3.49e-18	1.86e-17	GDSL-like Lipase/Acylhydrolase superfamily protein
AT1G28600	1538.27	1.25844	0.083694	15.0362	4.25e-51	7.34e-50	GDSL-like Lipase/Acylhydrolase superfamily protein
AT1G28680	323.251	1.53435	0.137054	11.1952	4.3e-29	3.64e-28	HXXXD-type acyl-transferase family protein
AT1G29240	378.73	2.52182	0.135692	18.5849	4.26e-77	1.42e-75	Protein of unknown function (DUF688)
AT1G29300	90.1117	2.50818	0.250932	9.99549	1.6e-23	1.09e-22	Plant protein of unknown function (DUF641)
AT1G29690	875.273	2.4784	0.0995775	24.8892	9.75e-137	8.86e-135	MAC/Perforin domain-containing protein
AT1G29715	327.143	7.36728	0.449785	16.3795	2.68e-60	6.03e-59
AT1G29720	260.795	2.0385	0.162582	12.5383	4.61e-36	5.04e-35	Leucine-rich repeat transmembrane protein kinase
AT1G29770	221.599	1.31503	0.150213	8.75448	2.05e-18	1.11e-17	Haloacid dehalogenase-like hydrolase (HAD) superfamily protein
AT1G29800	253.763	1.13891	0.137682	8.27203	1.32e-16	6.56e-16	RING/FYVE/PHD-type zinc finger family protein
AT1G29860	5.04151	5.66151	1.38273	4.09445	4.23e-05	9.62e-05	WRKY DNA-binding protein 71
AT1G30040	208.861	2.56568	0.178864	14.3443	1.16e-46	1.76e-45	gibberellin 2-oxidase
AT1G30100	111.151	4.40167	0.339617	12.9607	2.04e-38	2.42e-37	nine-cis-epoxycarotenoid dioxygenase 5
AT1G30220	87.1733	7.92229	1.03837	7.62956	2.36e-14	1.04e-13	inositol transporter 2
AT1G30270	929.509	2.6103	0.112029	23.3001	4.42e-120	3.26e-118	CBL-interacting protein kinase 23
AT1G30370	31.7697	4.22499	0.576357	7.3305	2.29e-13	9.53e-13	alpha/beta-Hydrolases superfamily protein
AT1G30400	4289.16	1.49853	0.0903714	16.5819	9.42e-62	2.19e-60	multidrug resistance-associated protein 1
AT1G30410	2398.57	1.69779	0.0776381	21.868	5.25e-106	3.14e-104	multidrug resistance-associated protein 13
AT1G30420	314.016	1.52604	0.132385	11.5273	9.61e-31	8.69e-30	multidrug resistance-associated protein 12
AT1G30430	35.6838	1.20299	0.329356	3.65256	0.000259635	0.000543507	pre-tRNA
AT1G30475	73.6258	1.1923	0.236288	5.04594	4.51e-07	1.23e-06
AT1G30620	424.852	2.28777	0.125001	18.302	7.98e-75	2.55e-73	NAD(P)-binding Rossmann-fold superfamily protein
AT1G30640	285.624	2.24058	0.147882	15.1511	7.45e-52	1.32e-50	Protein kinase family protein
AT1G30700	449.601	9.7071	0.847909	11.4483	2.4e-30	2.14e-29	FAD-binding Berberine family protein
AT1G30710	642.872	10.8082	1.02791	10.5148	7.39e-26	5.58e-25	FAD-binding Berberine family protein
AT1G30720	16.5869	5.51721	1.11485	4.94882	7.47e-07	2e-06	FAD-binding Berberine family protein
AT1G30730	24.2659	3.98256	0.602978	6.60482	3.98e-11	1.45e-10	FAD-binding Berberine family protein
AT1G30740	17.9601	4.23904	0.746265	5.68034	1.34e-08	4.13e-08	FAD-binding Berberine family protein
AT1G30755	550.079	3.03771	0.127085	23.9029	2.86e-126	2.29e-124	Protein of unknown function (DUF668)
AT1G30900	747.147	2.72861	0.110738	24.6403	4.68e-134	4.06e-132	VACUOLAR SORTING RECEPTOR 6
AT1G30910	648.719	1.82318	0.106214	17.1652	4.84e-66	1.26e-64	Molybdenum cofactor sulfurase family protein
AT1G31130	127.2	2.17301	0.203542	10.6759	1.32e-26	1.02e-25
AT1G31290	9.64386	3.64647	0.881511	4.13662	3.52e-05	8.07e-05	ARGONAUTE 3
AT1G31540	1261.29	1.95426	0.0893361	21.8754	4.46e-106	2.69e-104	Disease resistance protein (TIR-NBS-LRR class) family
AT1G31550	376.307	1.41166	0.146641	9.62662	6.17e-22	3.92e-21	GDSL-like Lipase/Acylhydrolase superfamily protein
AT1G31950	2.39612	3.49607	1.54909	2.25686	0.0240168	0.0384804	Terpenoid cyclases/Protein prenyltransferases superfamily protein
AT1G32120	97.5988	1.02703	0.201494	5.0971	3.45e-07	9.53e-07
AT1G32170	61.1179	1.78809	0.282879	6.32103	2.6e-10	8.97e-10	xyloglucan endotransglucosylase/hydrolase 30
AT1G32172	99.2561	2.02355	0.227275	8.90351	5.41e-19	3.01e-18	other RNA
AT1G32180	26.3409	2.5665	0.451068	5.68983	1.27e-08	3.91e-08	cellulose synthase-like D6
AT1G32230	4557.61	1.29244	0.0743165	17.391	9.65e-68	2.63e-66	WWE protein-protein interaction domain protein family
AT1G32330	14.389	1.67315	0.530275	3.15525	0.0016036	0.00305196	heat shock transcription factor A1D
AT1G32340	331.61	1.57364	0.135021	11.6548	2.17e-31	2e-30	NDR1/HIN1-like 8
AT1G32350	594.836	3.73099	0.136095	27.4145	1.84e-165	2.39e-163	alternative oxidase 1D
AT1G32640	836.557	1.79808	0.104081	17.2757	7.17e-67	1.91e-65	Basic helix-loop-helix (bHLH) DNA-binding family protein
AT1G32700	729.723	1.82835	0.112056	16.3163	7.55e-60	1.68e-58	PLATZ transcription factor family protein
AT1G32870	186.169	2.15752	0.184524	11.6924	1.39e-31	1.3e-30	NAC domain protein 13
AT1G32940	945.25	4.68234	0.155826	30.0485	2.28e-198	4.38e-196	Subtilase family protein
AT1G32950	1138.22	5.01678	0.153733	32.6332	1.39e-233	4.51e-231	Subtilase family protein
AT1G32960	511.454	9.89391	0.840999	11.7645	5.95e-32	5.61e-31	Subtilase family protein
AT1G33030	15.3569	7.27795	1.24586	5.84169	5.17e-09	1.63e-08	O-methyltransferase family protein
AT1G33050	1050.87	1.23227	0.090772	13.5755	5.6e-42	7.49e-41
AT1G33110	481.439	2.29034	0.131801	17.3773	1.23e-67	3.33e-66	MATE efflux family protein
AT1G33420	204.208	1.34425	0.158048	8.50528	1.81e-17	9.38e-17	RING/FYVE/PHD zinc finger superfamily protein
AT1G33430	65.1655	1.04306	0.252289	4.13437	3.56e-05	8.15e-05	Galactosyltransferase family protein
AT1G33560	184.453	3.32202	0.203918	16.2909	1.14e-59	2.53e-58	Disease resistance protein (CC-NBS-LRR class) family
AT1G33610	32.7309	1.44246	0.34931	4.12947	3.64e-05	8.32e-05	Leucine-rich repeat (LRR) family protein
AT1G33612	200.511	1.71551	0.163008	10.5241	6.69e-26	5.07e-25	Leucine-rich repeat (LRR) family protein
AT1G33720	114.517	3.65566	0.271304	13.4744	2.21e-41	2.9e-40	cytochrome P450, family 76, subfamily C, polypeptide 6
AT1G33800	1.45787	3.85423	1.77494	2.17147	0.0298956	0.0469638	Protein of unknown function (DUF579)
AT1G33960	1832.01	6.64302	0.261882	25.3665	5.91e-142	5.89e-140	P-loop containing nucleoside triphosphate hydrolases superfamily protein
AT1G34046	12.9579	2.05396	0.577534	3.55643	0.000375926	0.000772336	Ankyrin-repeat containing protein
AT1G34180	112.096	4.70744	0.343607	13.7001	1.01e-42	1.38e-41	NAC domain containing protein 16
AT1G34190	1137.62	1.43658	0.0886031	16.2137	4.04e-59	8.82e-58	NAC domain containing protein 17
AT1G34200	54.595	1.1914	0.28321	4.20678	2.59e-05	6.03e-05	Glyceraldehyde-3-phosphate dehydrogenase-like family protein
AT1G34260	559.996	1.018	0.104241	9.76587	1.58e-22	1.03e-21	FORMS APLOID AND BINUCLEATE CELLS 1A
AT1G34300	235.431	1.38118	0.147521	9.36257	7.78e-21	4.71e-20	lectin protein kinase family protein
AT1G34420	178.923	4.23792	0.248729	17.0383	4.27e-65	1.09e-63	leucine-rich repeat transmembrane protein kinase family protein
AT1G34460	2.56295	3.63388	1.57347	2.30947	0.0209174	0.033881	CYCLIN B1;5
AT1G34750	471.87	2.33749	0.132972	17.5788	3.58e-69	1.02e-67	Protein phosphatase 2C family protein
AT1G35220	431.217	1.17916	0.121748	9.68529	3.48e-22	2.23e-21
AT1G35350	550.006	1.73136	0.114066	15.1786	4.9e-52	8.79e-51	EXS (ERD1/XPR1/SYG1) family protein
AT1G35580	1197.92	1.82385	0.102223	17.8418	3.35e-71	9.92e-70	cytosolic invertase 1
AT1G35710	1740.67	3.02967	0.106019	28.5766	1.31e-179	2.03e-177	Protein kinase family protein with leucine-rich repeat domain
AT1G35720	2620.5	2.85786	0.202577	14.1075	3.41e-45	4.97e-44	annexin 1
AT1G35910	10.591	1.67104	0.610771	2.73596	0.00621987	0.0109586	Haloacid dehalogenase-like hydrolase (HAD) superfamily protein
AT1G36070	143.707	1.04841	0.176531	5.93899	2.87e-09	9.25e-09	Transducin/WD40 repeat-like superfamily protein
AT1G36370	423.491	1.85182	0.128628	14.3967	5.42e-47	8.38e-46	serine hydroxymethyltransferase 7
AT1G36600	42.6068	5.8695	0.767031	7.65224	1.98e-14	8.73e-14	transposable element gene
AT1G36605	34.2214	7.45928	1.20894	6.17012	6.82e-10	2.29e-09	transposable element gene
AT1G36620	103.687	5.33151	0.419891	12.6974	6.12e-37	6.91e-36	transposable element gene
AT1G36622	32.7628	4.44481	0.583914	7.6121	2.7e-14	1.18e-13
AT1G36630	8.56978	5.45548	1.30069	4.19429	2.74e-05	6.35e-05	transposable element gene
AT1G36650	11.179	5.82631	1.26887	4.59173	4.4e-06	1.1e-05	transposable element gene
AT1G42990	3.00958	4.90722	1.4943	3.28397	0.00102357	0.00199653	basic region/leucine zipper motif 60
AT1G43130	172.645	1.26874	0.16054	7.90295	2.72e-15	1.26e-14	like COV 2
AT1G43245	39.0605	1.42078	0.315578	4.50214	6.73e-06	1.66e-05	SET domain-containing protein
AT1G43770	52.1119	1.40131	0.28702	4.88228	1.05e-06	2.79e-06	RING/FYVE/PHD zinc finger superfamily protein
AT1G44130	112.741	1.82461	0.206852	8.82084	1.14e-18	6.21e-18	Eukaryotic aspartyl protease family protein
AT1G44350	354.636	1.91878	0.142769	13.4398	3.54e-41	4.6e-40	IAA-leucine resistant (ILR)-like gene 6
AT1G44800	949.377	1.20695	0.101477	11.8939	1.27e-32	1.23e-31	nodulin MtN21 /EamA-like transporter family protein
AT1G44920	10.4074	1.64982	0.627956	2.62728	0.00860699	0.0148343
AT1G45150	1842.18	3.25466	0.106147	30.6617	1.84e-206	4.03e-204
AT1G47128	4054.21	1.01205	0.0876172	11.5509	7.31e-31	6.64e-30	Granulin repeat cysteine protease family protein
AT1G47410	24.7904	3.59798	1.28917	2.79094	0.00525555	0.00934977
AT1G47510	136.105	6.97371	0.611889	11.397	4.33e-30	3.81e-29	inositol polyphosphate 5-phosphatase 11
AT1G47560	101.072	1.49513	0.223751	6.68209	2.36e-11	8.7e-11	exocyst complex component sec3B
AT1G47890	141.179	10.4769	1.18839	8.81602	1.19e-18	6.48e-18	receptor like protein 7
AT1G47980	2.36897	4.5812	1.58585	2.8888	0.00386712	0.00700288
AT1G48000	28.3355	4.93148	0.725634	6.79609	1.07e-11	4.05e-11	myb domain protein 112
AT1G48210	518.564	1.85549	0.115673	16.0409	6.62e-58	1.4e-56	Protein kinase superfamily protein
AT1G48220	594.104	2.10263	0.111125	18.9212	7.62e-80	2.7e-78	Protein kinase superfamily protein
AT1G48260	37.1516	1.55401	0.331422	4.68893	2.75e-06	7.03e-06	CBL-interacting protein kinase 17
AT1G48300	1.45787	3.85423	1.77494	2.17147	0.0298956	0.0469638
AT1G48430	838.793	1.14498	0.097124	11.7889	4.45e-32	4.22e-31	Dihydroxyacetone kinase
AT1G48490	953.442	1.52345	0.093144	16.3559	3.95e-60	8.85e-59	Protein kinase superfamily protein
AT1G48850	1309.72	1.01204	0.0886882	11.4112	3.68e-30	3.25e-29	chorismate synthase, putative / 5-enolpyruvylshikimate-3-phosphate phospholyase, putative
AT1G49050	591.708	2.51169	0.123146	20.396	1.81e-92	8.53e-91	Eukaryotic aspartyl protease family protein
AT1G49060	405.505	2.64043	0.139989	18.8616	2.36e-79	8.22e-78
AT1G49070	165.793	2.59146	0.195456	13.2585	4.03e-40	5.03e-39	transposable element gene
AT1G49360	18.316	1.41244	0.455327	3.10202	0.00192203	0.00362391	F-box family protein
AT1G49710	332.233	1.13453	0.126717	8.95327	3.45e-19	1.94e-18	fucosyltransferase 12
AT1G50420	13.6329	1.79815	0.546762	3.28874	0.00100639	0.00196443	scarecrow-like 3
AT1G50570	39.8872	1.28898	0.31793	4.05431	5.03e-05	0.000113466	Calcium-dependent lipid-binding (CaLB domain) family protein
AT1G50940	38.5639	1.39767	0.323968	4.3142	1.6e-05	3.8e-05	electron transfer flavoprotein alpha
AT1G51270	273.05	2.25092	0.158754	14.1786	1.24e-45	1.83e-44	structural molecules;transmembrane receptors;structural molecules
AT1G51290	266.576	2.36298	0.163261	14.4736	1.78e-47	2.78e-46	F-box and associated interaction domains-containing protein
AT1G51670	319.028	2.36669	0.150041	15.7736	4.72e-56	9.49e-55
AT1G51680	1558.06	1.09768	0.0928918	11.8168	3.2e-32	3.05e-31	4-coumarate:CoA ligase 1
AT1G51760	138.309	2.94044	0.216763	13.5652	6.44e-42	8.58e-41	peptidase M20/M25/M40 family protein
AT1G51770	2099.18	3.85397	0.0967288	39.843	0	0	Core-2/I-branching beta-1,6-N-acetylglucosaminyltransferase family protein
AT1G51790	394.878	2.10157	0.149122	14.093	4.2e-45	6.08e-44	Leucine-rich repeat protein kinase family protein
AT1G51800	489.022	5.18577	0.201533	25.7316	5.18e-146	5.42e-144	Leucine-rich repeat protein kinase family protein
AT1G51820	54.0583	9.09182	1.1992	7.58157	3.41e-14	1.49e-13	Leucine-rich repeat protein kinase family protein
AT1G51830	86.2087	2.54639	0.247366	10.294	7.5e-25	5.4e-24	Leucine-rich repeat protein kinase family protein
AT1G51850	36.6621	5.31479	0.701901	7.57199	3.68e-14	1.6e-13	Leucine-rich repeat protein kinase family protein
AT1G51860	14.4952	5.31848	1.1072	4.80356	1.56e-06	4.09e-06	Leucine-rich repeat protein kinase family protein
AT1G51870	1.8379	4.20418	1.69867	2.47498	0.0133242	0.0223456	protein kinase family protein
AT1G51890	960.735	8.68476	0.413993	20.978	1.04e-97	5.34e-96	Leucine-rich repeat protein kinase family protein
AT1G51900	306.133	9.15338	0.842689	10.8621	1.75e-27	1.4e-26	Regulator of Vps4 activity in the MVB pathway protein
AT1G52000	698.188	3.26944	0.315777	10.3536	4.03e-25	2.94e-24	Mannose-binding lectin superfamily protein
AT1G52030	165.136	3.23262	0.252873	12.7836	2.03e-37	2.33e-36	myrosinase-binding protein 2
AT1G52040	743.449	3.50035	0.268055	13.0584	5.69e-39	6.86e-38	myrosinase-binding protein 1
AT1G52400	2176.25	3.26733	0.292811	11.1585	6.51e-29	5.48e-28	beta glucosidase 18
AT1G52410	515.041	3.15875	0.380161	8.30897	9.65e-17	4.84e-16	TSK-associating protein 1
AT1G52415	446.729	3.60724	0.380866	9.47116	2.77e-21	1.71e-20	Bifunctional inhibitor/lipid-transfer protein/seed storage 2S albumin superfamily protein
AT1G52780	772.365	1.61757	0.0943727	17.1403	7.43e-66	1.93e-64	Protein of unknown function (DUF2921)
AT1G52800	241.158	1.45268	0.146793	9.89609	4.33e-23	2.9e-22	2-oxoglutarate (2OG) and Fe(II)-dependent oxygenase superfamily protein
AT1G52810	77.9596	1.88879	0.243964	7.74208	9.78e-15	4.41e-14	2-oxoglutarate (2OG) and Fe(II)-dependent oxygenase superfamily protein
AT1G52820	4.10201	5.37973	1.42294	3.78071	0.000156383	0.000335311	2-oxoglutarate (2OG) and Fe(II)-dependent oxygenase superfamily protein
AT1G52855	3.62814	5.19359	1.45858	3.56071	0.00036986	0.000761036
AT1G52860	6.65498	2.06602	0.840327	2.45859	0.0139485	0.023323	pre-tRNA
AT1G53035	282.017	1.02396	0.133411	7.67524	1.65e-14	7.34e-14
AT1G53120	409.303	1.61832	0.118365	13.6723	1.49e-42	2.02e-41	RNA-binding S4 domain-containing protein
AT1G53320	279.751	1.23749	0.130103	9.51165	1.88e-21	1.17e-20	tubby like protein 7
AT1G53630	353.426	8.94467	0.732459	12.2118	2.69e-34	2.75e-33	transposable element gene
AT1G53770	323.748	1.06583	0.124266	8.57695	9.74e-18	5.1e-17	O-fucosyltransferase family protein
AT1G54020	127.134	6.86738	0.6297	10.9058	1.08e-27	8.73e-27	GDSL-like Lipase/Acylhydrolase superfamily protein
AT1G54095	516.085	1.18125	0.110216	10.7175	8.42e-27	6.58e-26	Protein of unknown function (DUF1677)
AT1G54100	1581.4	1.77478	0.111227	15.9564	2.57e-57	5.38e-56	aldehyde dehydrogenase 7B4
AT1G54150	1157.22	1.23542	0.0967228	12.7727	2.33e-37	2.67e-36	E3 Ubiquitin ligase family protein
AT1G54215	88.6137	1.50894	0.222853	6.771	1.28e-11	4.8e-11	proline-rich family protein
AT1G54320	330.54	1.5858	0.137424	11.5394	8.35e-31	7.57e-30	LEM3 (ligand-effect modulator 3) family protein / CDC50 family protein
AT1G54570	412.187	1.0712	0.139118	7.69998	1.36e-14	6.08e-14	Esterase/lipase/thioesterase family protein
AT1G54580	739.741	4.3591	0.14468	30.1292	2.01e-199	3.98e-197	acyl carrier protein 2
AT1G55110	164.45	1.2368	0.169397	7.30114	2.85e-13	1.18e-12	indeterminate(ID)-domain 7
AT1G55220	506.747	2.2642	0.12525	18.0775	4.79e-73	1.49e-71
AT1G55240	66.7539	8.42994	1.19608	7.04797	1.82e-12	7.17e-12	Family of unknown function (DUF716)
AT1G55380	17.4647	1.42394	0.488685	2.91382	0.00357041	0.0065006	Cysteine/Histidine-rich C1 domain family protein
AT1G55610	184.842	1.40603	0.173622	8.09821	5.58e-16	2.68e-15	BRI1 like
AT1G55615	12.3455	1.7533	0.5837	3.00377	0.00266657	0.00493814
AT1G55730	245.718	1.5794	0.146576	10.7753	4.5e-27	3.55e-26	cation exchanger 5
AT1G55790	119.155	10.2318	1.19207	8.58324	9.22e-18	4.84e-17	Domain of unknown function (DUF2431)
AT1G55915	953.294	1.54766	0.122461	12.638	1.3e-36	1.46e-35	zinc ion binding
AT1G56010	114.963	2.59982	0.44269	5.87278	4.29e-09	1.36e-08	NAC domain containing protein 1
AT1G56090	29.2093	1.96803	0.397865	4.94649	7.56e-07	2.03e-06	Tetratricopeptide repeat (TPR)-like superfamily protein
AT1G56120	6516.53	1.11309	0.0650358	17.1151	1.15e-65	2.95e-64	Leucine-rich repeat transmembrane protein kinase
AT1G56130	324.217	1.39774	0.128711	10.8595	1.8e-27	1.44e-26	Leucine-rich repeat transmembrane protein kinase
AT1G56140	605.601	2.10456	0.121702	17.2927	5.34e-67	1.43e-65	Leucine-rich repeat transmembrane protein kinase
AT1G56145	490.439	1.57991	0.116448	13.5675	6.24e-42	8.33e-41	Leucine-rich repeat transmembrane protein kinase
AT1G56260	1.55489	3.95879	1.73761	2.27829	0.0227093	0.0365381
AT1G56470	155.134	1.29983	0.171303	7.58787	3.25e-14	1.42e-13
AT1G56510	2373.83	2.0306	0.0740634	27.417	1.72e-165	2.25e-163	Disease resistance protein (TIR-NBS-LRR class)
AT1G56520	2.13829	4.40371	1.6289	2.70349	0.00686155	0.0120048	Disease resistance protein (TIR-NBS-LRR class) family
AT1G56540	60.7552	2.74073	0.301374	9.09412	9.54e-20	5.47e-19	Disease resistance protein (TIR-NBS-LRR class) family
AT1G56550	77.5965	4.29068	0.366272	11.7145	1.07e-31	1.01e-30	RhamnoGalacturonan speci&#64257;c Xylosyltransferase 1
AT1G56605	17.417	1.82824	0.508582	3.59478	0.000324667	0.000671866	transposable element gene
AT1G56660	54.4468	3.47608	0.382529	9.08711	1.02e-19	5.83e-19
AT1G56670	185.743	3.63548	0.234032	15.5341	2.04e-54	3.91e-53	GDSL-like Lipase/Acylhydrolase superfamily protein
AT1G57565	24.3143	3.01564	0.510361	5.90883	3.45e-09	1.1e-08	SWI-SNF-related chromatin binding protein
AT1G57650	262.909	7.92636	0.600735	13.1944	9.45e-40	1.17e-38	ATP binding
AT1G57660	459.893	8.32202	0.522508	15.927	4.11e-57	8.54e-56	Translation protein SH3-like family protein
AT1G57980	9.80703	4.71318	1.13968	4.13552	3.54e-05	8.11e-05	Nucleotide-sugar transporter family protein
AT1G58030	1052.97	1.20986	0.0959616	12.6078	1.91e-36	2.12e-35	cationic amino acid transporter 2
AT1G58190	111.086	4.40174	0.324063	13.583	5.05e-42	6.77e-41	receptor like protein 9
AT1G58230	2366.1	2.33139	0.0860775	27.0847	1.49e-161	1.87e-159	binding
AT1G59590	554.986	1.06531	0.129106	8.25146	1.56e-16	7.75e-16	ZCF37
AT1G59600	28.3049	1.91782	0.390286	4.91388	8.93e-07	2.38e-06	ZCW7
AT1G59670	86.6515	1.31686	0.219755	5.99239	2.07e-09	6.73e-09	glutathione S-transferase TAU 15
AT1G59820	604.312	1.14583	0.107293	10.6794	1.27e-26	9.87e-26	aminophospholipid ATPase 3
AT1G59870	9865.68	1.57745	0.0807392	19.5377	5.25e-85	2.09e-83	ABC-2 and Plant PDR ABC-type transporter family protein
AT1G59880	1.57713	3.98057	1.7886	2.22552	0.0260463	0.0414253	pre-tRNA
AT1G59885	1596.27	1.66125	0.099445	16.7052	1.2e-62	2.86e-61
AT1G59910	244.469	1.32463	0.14096	9.39723	5.6e-21	3.41e-20	Actin-binding FH2 (formin homology 2) family protein
AT1G59920	41.6146	1.69748	0.317095	5.35322	8.64e-08	2.5e-07	MADS-box family protein
AT1G60490	814.387	1.3587	0.11244	12.0837	1.29e-33	1.29e-32	vacuolar protein sorting 34
AT1G60750	180.236	5.30155	0.33647	15.7564	6.21e-56	1.24e-54	NAD(P)-linked oxidoreductase superfamily protein
AT1G60840	3.41989	5.11209	1.45257	3.51935	0.000432611	0.00088253	pre-tRNA
AT1G60850	23.9138	7.91779	1.22332	6.47238	9.65e-11	3.43e-10	DNA-directed RNA polymerase family protein
AT1G61080	244.836	2.29915	0.154856	14.847	7.28e-50	1.21e-48	Hydroxyproline-rich glycoprotein family protein
AT1G61090	8.9764	6.49076	1.29079	5.0285	4.94e-07	1.35e-06
AT1G61120	701.839	9.60779	0.663338	14.484	1.53e-47	2.4e-46	terpene synthase 04
AT1G61140	754.093	1.77804	0.104358	17.0379	4.3e-65	1.09e-63	SNF2 domain-containing protein / helicase domain-containing protein / zinc finger protein-related
AT1G61210	353.872	1.05671	0.134871	7.83493	4.69e-15	2.15e-14	Transducin/WD40 repeat-like superfamily protein
AT1G61224	13.6746	1.21707	0.525951	2.31404	0.0206656	0.0335049	MIR842a; miRNA
AT1G61250	940.856	1.0441	0.102694	10.1671	2.78e-24	1.96e-23	secretory carrier 3
AT1G61360	162.885	2.22083	0.178052	12.473	1.05e-35	1.13e-34	S-locus lectin protein kinase family protein
AT1G61370	221.673	2.06918	0.160477	12.8939	4.87e-38	5.68e-37	S-locus lectin protein kinase family protein
AT1G61380	413.099	1.94448	0.124455	15.6239	5e-55	9.77e-54	S-domain-1 29
AT1G61390	442.522	1.07535	0.108923	9.87264	5.47e-23	3.64e-22	S-locus lectin protein kinase family protein
AT1G61420	246.735	3.52188	0.188878	18.6464	1.35e-77	4.53e-76	S-locus lectin protein kinase family protein
AT1G61430	452.558	2.05043	0.117591	17.437	4.32e-68	1.2e-66	S-locus lectin protein kinase family protein
AT1G61440	218.208	1.22492	0.145518	8.41766	3.84e-17	1.96e-16	S-locus lectin protein kinase family protein
AT1G61460	68.6584	2.00943	0.266885	7.5292	5.11e-14	2.2e-13	S-locus protein kinase, putative
AT1G61480	4.31963	3.47422	1.39026	2.49898	0.0124553	0.0209762	S-locus lectin protein kinase family protein
AT1G61490	31.45	1.46035	0.352209	4.14627	3.38e-05	7.75e-05	S-locus lectin protein kinase family protein
AT1G61550	6.8298	2.13924	0.821279	2.60477	0.00919372	0.0157742	S-locus lectin protein kinase family protein
AT1G61560	244.171	4.41925	0.228344	19.3535	1.91e-83	7.33e-82	Seven transmembrane MLO family protein
AT1G61610	67.6741	2.08574	0.268454	7.76946	7.88e-15	3.58e-14	S-locus lectin protein kinase family protein
AT1G61620	181.826	5.1941	0.308406	16.8418	1.21e-63	2.97e-62	phosphoinositide binding
AT1G61690	453.93	1.07337	0.110961	9.67341	3.91e-22	2.5e-21	phosphoinositide binding
AT1G61810	80.0966	6.4736	0.68315	9.47611	2.64e-21	1.63e-20	beta-glucosidase 45
AT1G61820	292.015	4.39345	0.23084	19.0324	9.19e-81	3.32e-79	beta glucosidase 46
AT1G61830	1063.89	4.44635	0.15071	29.5027	2.66e-191	4.76e-189
AT1G62301	147.727	3.67177	0.239886	15.3063	6.94e-53	1.27e-51
AT1G62310	463.04	1.17603	0.11324	10.3853	2.89e-25	2.13e-24	transcription factor jumonji (jmjC) domain-containing protein
AT1G62320	190.858	1.1335	0.169523	6.68641	2.29e-11	8.46e-11	ERD (early-responsive to dehydration stress) family protein
AT1G62420	203.221	3.49463	0.200417	17.4367	4.34e-68	1.2e-66	Protein of unknown function (DUF506)
AT1G62600	4.69663	5.57395	1.38674	4.01948	5.83e-05	0.000130959	Flavin-binding monooxygenase family protein
AT1G62766	92.2598	8.90224	1.20989	7.35787	1.87e-13	7.8e-13	transposable element gene
AT1G63250	87.4249	2.18095	0.250236	8.71558	2.89e-18	1.55e-17	DEA(D/H)-box RNA helicase family protein
AT1G63350	6.69419	5.08713	1.33104	3.82192	0.000132415	0.000286235	Disease resistance protein (CC-NBS-LRR class) family
AT1G63360	123.945	2.05443	0.204319	10.055	8.73e-24	6.03e-23	Disease resistance protein (CC-NBS-LRR class) family
AT1G63400	431.115	1.68078	0.121333	13.8526	1.23e-43	1.71e-42	Pentatricopeptide repeat (PPR) superfamily protein
AT1G63450	157.77	1.94337	0.181458	10.7098	9.16e-27	7.15e-26	root hair specific 8
AT1G63540	26.4435	2.93858	0.466932	6.29339	3.11e-10	1.07e-09	hydroxyproline-rich glycoprotein family protein
AT1G63750	329.158	1.54997	0.136195	11.3805	5.23e-30	4.58e-29	Disease resistance protein (TIR-NBS-LRR class) family
AT1G63760	332.425	2.77964	0.142011	19.5734	2.61e-85	1.05e-83
AT1G63855	24.1386	2.50932	0.462307	5.42782	5.7e-08	1.67e-07	Putative methyltransferase family protein
AT1G63860	636.219	1.33435	0.100999	13.2114	7.54e-40	9.36e-39	Disease resistance protein (TIR-NBS-LRR class) family
AT1G63870	325.508	1.46301	0.127874	11.441	2.61e-30	2.32e-29	Disease resistance protein (TIR-NBS-LRR class) family
AT1G63880	9.80673	1.64706	0.64474	2.55461	0.0106306	0.0180894	Disease resistance protein (TIR-NBS-LRR class) family
AT1G63910	9.9783	2.37088	0.693489	3.41877	0.000629052	0.00126003	myb domain protein 103
AT1G63960	47.4723	7.04474	1.05387	6.68465	2.31e-11	8.56e-11	Copper transport protein family
AT1G63980	9.54729	2.27273	0.70239	3.23571	0.0012134	0.0023466	D111/G-patch domain-containing protein
AT1G64060	422.185	1.94007	0.126442	15.3436	3.91e-53	7.22e-52	respiratory burst oxidase protein F
AT1G64065	685.962	2.09873	0.121174	17.3199	3.33e-67	8.95e-66	Late embryogenesis abundant (LEA) hydroxyproline-rich glycoprotein family
AT1G64070	334.164	3.16126	0.154419	20.472	3.83e-93	1.82e-91	Disease resistance protein (TIR-NBS-LRR class) family
AT1G64090	13.7399	2.5686	0.613389	4.18756	2.82e-05	6.53e-05	Reticulan like protein B3
AT1G64290	845.55	1.12841	0.0941688	11.9828	4.37e-33	4.31e-32	F-box protein-related
AT1G64400	338.859	1.67238	0.14331	11.6696	1.82e-31	1.69e-30	AMP-dependent synthetase and ligase family protein
AT1G64563	41.6245	2.14967	0.335947	6.39884	1.57e-10	5.5e-10	other RNA
AT1G64610	99.0537	3.03505	0.253802	11.9583	5.87e-33	5.76e-32	Transducin/WD40 repeat-like superfamily protein
AT1G64670	4.44857	5.49191	1.39401	3.93966	8.16e-05	0.000180574	alpha/beta-Hydrolases superfamily protein
AT1G64730	574.283	1.84893	0.110009	16.8071	2.16e-63	5.3e-62
AT1G64820	192.779	1.07848	0.155488	6.93609	4.03e-12	1.56e-11	MATE efflux family protein
AT1G64910	3.92068	5.30334	1.42392	3.72446	0.000195733	0.000414954	UDP-Glycosyltransferase superfamily protein
AT1G64950	145.535	2.9192	0.219231	13.3156	1.88e-40	2.38e-39	cytochrome P450, family 89, subfamily A, polypeptide 5
AT1G64960	872.257	1.75041	0.109865	15.9324	3.77e-57	7.85e-56	ARM repeat superfamily protein
AT1G65040	321.423	1.22821	0.135917	9.03653	1.62e-19	9.21e-19	RING/U-box superfamily protein
AT1G65050	212.851	1.23682	0.1587	7.79345	6.52e-15	2.97e-14	TRAF-like superfamily protein
AT1G65485	252.194	8.87292	0.856498	10.3595	3.79e-25	2.77e-24	transposable element gene
AT1G65486	5.59801	5.81644	1.35249	4.30054	1.7e-05	4.04e-05
AT1G65500	819.506	2.84296	0.242402	11.7283	9.13e-32	8.56e-31
AT1G65610	259.997	9.50011	1.02794	9.2419	2.42e-20	1.43e-19	Six-hairpin glycosidases superfamily protein
AT1G65620	6.15359	4.96074	1.3526	3.66756	0.000244874	0.000513691	Lateral organ boundaries (LOB) domain family protein
AT1G65700	1401.21	8.46999	0.324443	26.1063	3.09e-150	3.4e-148	Small nuclear ribonucleoprotein family protein
AT1G65730	11.1124	2.56459	0.671968	3.81653	0.000135339	0.000292287	YELLOW STRIPE like 7
AT1G65790	100.714	1.63919	0.216868	7.55848	4.08e-14	1.77e-13	receptor kinase 1
AT1G65800	2036.26	1.97436	0.105639	18.6897	6.01e-78	2.03e-76	receptor kinase 2
AT1G65840	553.948	1.53784	0.109976	13.9834	1.97e-44	2.82e-43	polyamine oxidase 4
AT1G65980	288.89	6.17398	0.340405	18.1371	1.62e-73	5.06e-72	thioredoxin-dependent peroxidase 1
AT1G66120	11.2138	4.92105	1.12634	4.36906	1.25e-05	3e-05	AMP-dependent synthetase and ligase family protein
AT1G66170	5.09842	3.04434	1.08292	2.81123	0.00493531	0.00881172	RING/FYVE/PHD zinc finger superfamily protein
AT1G66410	104.801	1.40476	0.201206	6.98172	2.92e-12	1.14e-11	calmodulin 4
AT1G66460	1.60891	4.00233	1.76595	2.2664	0.0234271	0.0376125	Protein kinase superfamily protein
AT1G66490	80.7192	1.2885	0.226394	5.6914	1.26e-08	3.88e-08	F-box and associated interaction domains-containing protein
AT1G66620	11.0289	6.78651	1.27269	5.33241	9.69e-08	2.79e-07	Protein with RING/U-box and TRAF-like domains
AT1G66690	470.833	1.0263	0.111843	9.17626	4.46e-20	2.61e-19	S-adenosyl-L-methionine-dependent methyltransferases superfamily protein
AT1G66880	1062.86	3.76555	0.113772	33.0972	3.26e-240	1.18e-237	Protein kinase superfamily protein
AT1G66890	1417.15	3.66131	0.104718	34.9634	8.1e-268	4.01e-265
AT1G66920	648.958	1.42703	0.101393	14.0743	5.47e-45	7.91e-44	Protein kinase superfamily protein
AT1G66960	640.412	10.2156	0.838846	12.1782	4.06e-34	4.14e-33	Terpenoid cyclases family protein
AT1G67010	42.4494	4.66262	0.544444	8.564	1.09e-17	5.7e-17
AT1G67070	323.913	2.3268	0.14054	16.5561	1.45e-61	3.35e-60	Mannose-6-phosphate isomerase, type I
AT1G67150	10.6906	6.75703	1.2764	5.29381	1.2e-07	3.42e-07	Plant protein of unknown function (DUF247)
AT1G67370	1163.14	2.82939	0.0964141	29.3462	2.67e-189	4.69e-187	DNA-binding HORMA family protein
AT1G67480	69.1856	1.17921	0.238107	4.95245	7.33e-07	1.97e-06	Galactose oxidase/kelch repeat superfamily protein
AT1G67610	11.417	3.04201	0.719222	4.22958	2.34e-05	5.47e-05
AT1G67820	158.198	5.13625	0.533485	9.62773	6.11e-22	3.88e-21	Protein phosphatase 2C family protein
AT1G67856	296.854	3.03124	0.174191	17.4018	8e-68	2.19e-66	RING/U-box superfamily protein
AT1G67865	33.2425	2.14954	0.37083	5.79657	6.77e-09	2.13e-08
AT1G68000	579.889	9.6577	0.731693	13.1991	8.88e-40	1.1e-38	phosphatidylinositol synthase 1
AT1G68210	23.1897	2.93516	0.509615	5.75956	8.43e-09	2.63e-08	pseudo-response regulator 6
AT1G68310	41.0467	5.21548	0.648721	8.03965	9.01e-16	4.29e-15	Protein of unknown function (DUF59)
AT1G68400	46.2039	7.89574	1.20162	6.57093	5e-11	1.81e-10	leucine-rich repeat transmembrane protein kinase family protein
AT1G68570	211.801	1.47977	0.148718	9.95016	2.52e-23	1.7e-22	Major facilitator superfamily protein
AT1G68580	1020.9	1.82069	0.0909679	20.0146	4.11e-89	1.79e-87	agenet domain-containing protein / bromo-adjacent homology (BAH) domain-containing protein
AT1G68630	1685.24	7.28063	0.209409	34.7674	7.56e-265	3.56e-262	PLAC8 family protein
AT1G68640	9.57701	3.27816	0.818377	4.00569	6.18e-05	0.000138572	bZIP transcription factor family protein
AT1G68700	227.422	4.10164	0.214338	19.1363	1.26e-81	4.64e-80
AT1G68710	519.174	1.93823	0.125733	15.4155	1.29e-53	2.42e-52	ATPase E1-E2 type family protein / haloacid dehalogenase-like hydrolase family protein
AT1G68780	37.243	3.22026	0.419478	7.67682	1.63e-14	7.26e-14	RNI-like superfamily protein
AT1G69280	152.664	2.03759	0.185764	10.9687	5.41e-28	4.41e-27
AT1G69360	137.315	1.10345	0.181846	6.06806	1.29e-09	4.28e-09	Plant protein of unknown function (DUF863)
AT1G69460	338.126	2.67458	0.154646	17.2949	5.14e-67	1.38e-65	emp24/gp25L/p24 family/GOLD family protein
AT1G69485	15.2923	2.90599	0.609278	4.76956	1.85e-06	4.81e-06	Ribosomal L32p protein family
AT1G69500	286.475	3.40774	0.180461	18.8835	1.56e-79	5.46e-78	cytochrome P450, family 704, subfamily B, polypeptide 1
AT1G69510	366.919	3.34884	0.161785	20.6994	3.51e-95	1.73e-93	cAMP-regulated phosphoprotein 19-related protein
AT1G69526	237.65	3.04542	0.203674	14.9524	1.5e-50	2.54e-49	S-adenosyl-L-methionine-dependent methyltransferases superfamily protein
AT1G69620	103.606	2.34153	0.221483	10.5721	4.01e-26	3.06e-25	ribosomal protein L34
AT1G69740	333.105	1.08158	0.12999	8.32053	8.76e-17	4.4e-16	Aldolase superfamily protein
AT1G69850	2554.01	1.5674	0.0908136	17.2595	9.49e-67	2.52e-65	nitrate transporter 1:2
AT1G69870	746.573	1.77182	0.115528	15.3367	4.35e-53	8.02e-52	nitrate transporter 1.7
AT1G69880	1570.87	2.01358	0.0971111	20.7348	1.68e-95	8.36e-94	thioredoxin H-type 8
AT1G69900	360.162	2.21313	0.14103	15.6926	1.7e-55	3.35e-54	Actin cross-linking protein
AT1G69920	19.2823	2.74333	0.531265	5.16377	2.42e-07	6.77e-07	glutathione S-transferase TAU 12
AT1G69930	137.504	9.47747	1.19515	7.92992	2.19e-15	1.02e-14	glutathione S-transferase TAU 11
AT1G69935	407.624	9.14881	0.733134	12.479	9.71e-36	1.05e-34	short hypocotyl in white light1
AT1G70180	59.7808	9.23987	1.19927	7.7046	1.31e-14	5.87e-14	Sterile alpha motif (SAM) domain-containing protein
AT1G70400	4.22594	5.41249	1.40291	3.85806	0.000114292	0.00024886
AT1G70700	216.88	5.20874	0.293363	17.7553	1.57e-70	4.6e-69	TIFY domain/Divergent CCT motif family protein
AT1G70820	773.693	1.60745	0.101647	15.814	2.49e-56	5.06e-55	phosphoglucomutase, putative / glucose phosphomutase, putative
AT1G71050	321.564	1.70855	0.134541	12.6991	5.98e-37	6.77e-36	Heavy metal transport/detoxification superfamily protein
AT1G71090	1.86501	4.24921	1.68308	2.52466	0.0115809	0.0196036	Auxin efflux carrier family protein
AT1G71110	803.878	2.2498	0.101835	22.0926	3.72e-108	2.29e-106
AT1G71130	94.655	2.02796	0.228129	8.88954	6.14e-19	3.4e-18	Integrase-type DNA-binding superfamily protein
AT1G71200	205.682	1.47051	0.163742	8.98065	2.69e-19	1.52e-18	basic helix-loop-helix (bHLH) DNA-binding superfamily protein
AT1G71400	292.091	10.5601	1.1838	8.92054	4.64e-19	2.59e-18	receptor like protein 12
AT1G71528	6.82164	2.19924	0.822517	2.67379	0.0075	0.0130672	other RNA
AT1G71680	43.9508	6.9255	1.0594	6.5372	6.27e-11	2.25e-10	Transmembrane amino acid transporter family protein
AT1G71890	2775.06	1.37625	0.085676	16.0634	4.6e-58	9.8e-57	Major facilitator superfamily protein
AT1G72010	11.4971	4.32679	0.961049	4.50216	6.73e-06	1.66e-05	TCP family transcription factor
AT1G72080	15.0573	1.35725	0.549915	2.46811	0.0135828	0.0227528
AT1G72125	120.918	5.3639	0.40013	13.4054	5.62e-41	7.26e-40	Major facilitator superfamily protein
AT1G72130	134.224	5.18596	0.35772	14.4973	1.26e-47	1.98e-46	Major facilitator superfamily protein
AT1G72131	9.36902	3.60249	0.907057	3.97162	7.14e-05	0.000159042
AT1G72250	133.359	1.4131	0.188756	7.48637	7.08e-14	3.03e-13	Di-glucose binding protein with Kinesin motor domain
AT1G72270	27.8084	4.1723	0.941659	4.4308	9.39e-06	2.28e-05
AT1G72300	62.9411	2.82371	0.316384	8.92494	4.46e-19	2.49e-18	Leucine-rich receptor-like protein kinase family protein
AT1G72340	238.333	2.22349	0.159594	13.9322	4.04e-44	5.72e-43	NagB/RpiA/CoA transferase-like superfamily protein
AT1G72520	267.114	5.00877	0.247596	20.2296	5.37e-91	2.45e-89	PLAT/LH2 domain-containing lipoxygenase family protein
AT1G72530	327.584	4.86026	0.218964	22.1966	3.7e-109	2.31e-107	plastid developmental protein DAG, putative
AT1G72700	733.258	2.62606	0.121035	21.6968	2.2e-104	1.28e-102	ATPase E1-E2 type family protein / haloacid dehalogenase-like hydrolase family protein
AT1G72710	2561.63	2.0563	0.081989	25.0802	8.19e-139	7.51e-137	casein kinase 1-like protein 2
AT1G72770	4.98483	2.14857	0.959078	2.24024	0.025075	0.0400294	HYPERSENSITIVE TO ABA1
AT1G72790	1442.8	2.59412	0.0896031	28.9512	2.71e-184	4.36e-182	hydroxyproline-rich glycoprotein family protein
AT1G72800	43.7239	1.43552	0.315064	4.55627	5.21e-06	1.3e-05	RNA-binding (RRM/RBD/RNP motifs) family protein
AT1G72900	198.863	4.40719	0.254292	17.3312	2.73e-67	7.37e-66	Toll-Interleukin-Resistance (TIR) domain-containing protein
AT1G72910	1368.63	3.0707	0.114648	26.7838	5e-158	5.91e-156	Toll-Interleukin-Resistance (TIR) domain-containing protein
AT1G72930	662.5	1.55482	0.118542	13.1162	2.66e-39	3.24e-38	toll/interleukin-1 receptor-like
AT1G72960	723.497	2.17488	0.1079	20.1564	2.36e-90	1.06e-88	Root hair defective 3 GTP-binding protein (RHD3)
AT1G72970	22.0729	1.09918	0.414298	2.6531	0.00797551	0.0138272	Glucose-methanol-choline (GMC) oxidoreductase family protein
AT1G73020	215.803	1.32813	0.151361	8.77459	1.72e-18	9.29e-18
AT1G73090	304.06	1.30848	0.129465	10.1068	5.16e-24	3.59e-23
AT1G73270	1513.26	3.82923	0.103508	36.9946	1.4e-299	1.05e-296	serine carboxypeptidase-like 6
AT1G73500	1.83641	4.23114	1.68851	2.50584	0.0122161	0.0205937	MAP kinase kinase 9
AT1G73510	172.149	2.40537	0.193555	12.4273	1.86e-35	2e-34
AT1G73530	250.401	2.27391	0.14995	15.1645	6.08e-52	1.09e-50	RNA-binding (RRM/RBD/RNP motifs) family protein
AT1G73540	1.53115	3.97004	1.78848	2.21979	0.0264328	0.0419614	nudix hydrolase homolog 21
AT1G73560	362.852	2.02498	0.131536	15.3949	1.77e-53	3.31e-52	Bifunctional inhibitor/lipid-transfer protein/seed storage 2S albumin superfamily protein
AT1G73805	123.603	3.35784	0.248636	13.5051	1.46e-41	1.92e-40	Calmodulin binding protein-like
AT1G73810	294.432	3.30147	0.17091	19.317	3.86e-83	1.47e-81	Core-2/I-branching beta-1,6-N-acetylglucosaminyltransferase family protein
AT1G73820	183.967	6.66656	0.477939	13.9486	3.21e-44	4.57e-43	Ssu72-like family protein
AT1G73860	62.3592	1.40254	0.260961	5.37452	7.68e-08	2.23e-07	P-loop containing nucleoside triphosphate hydrolases superfamily protein
AT1G73970	9.68464	3.27445	0.821873	3.98413	6.77e-05	0.000151126
AT1G73980	225.282	1.02931	0.143411	7.17737	7.11e-13	2.87e-12	Phosphoribulokinase / Uridine kinase family
AT1G74020	80.5712	8.70598	1.20043	7.25236	4.1e-13	1.68e-12	strictosidine synthase 2
AT1G74030	507.944	3.70052	0.158607	23.3314	2.13e-120	1.6e-118	enolase 1
AT1G74088	7.59667	6.26826	1.31403	4.77025	1.84e-06	4.79e-06
AT1G74110	951.68	1.65934	0.0965025	17.1948	2.91e-66	7.65e-65	cytochrome P450, family 78, subfamily A, polypeptide 10
AT1G74150	9.63528	4.10596	0.987567	4.15765	3.22e-05	7.39e-05	Galactose oxidase/kelch repeat superfamily protein
AT1G74200	2.24018	4.49945	1.57912	2.84934	0.00438103	0.00786912	receptor like protein 16
AT1G74220	8.44352	1.5335	0.677493	2.26349	0.0236055	0.0378763
AT1G74230	514.547	1.69917	0.113477	14.9738	1.09e-50	1.86e-49	glycine-rich RNA-binding protein 5
AT1G74320	36.266	1.63817	0.345079	4.74723	2.06e-06	5.34e-06	Protein kinase superfamily protein
AT1G74330	43.1796	1.5796	0.31753	4.97463	6.54e-07	1.76e-06	Protein kinase superfamily protein
AT1G74340	190.571	2.26715	0.174146	13.0187	9.58e-39	1.14e-37	dolichol phosphate-mannose biosynthesis regulatory protein-related
AT1G74350	300.255	2.02505	0.140075	14.457	2.27e-47	3.52e-46	Intron maturase, type II family protein
AT1G74360	74.7407	6.36632	0.67812	9.3882	6.1e-21	3.71e-20	Leucine-rich repeat protein kinase family protein
AT1G74380	1030.5	6.1265	0.18174	33.7102	4.1e-249	1.57e-246	xyloglucan xylosyltransferase 5
AT1G74440	77.4149	1.54912	0.240534	6.44032	1.19e-10	4.22e-10	Protein of unknown function (DUF962)
AT1G74600	851.087	9.88934	0.654781	15.1033	1.54e-51	2.71e-50	pentatricopeptide (PPR) repeat-containing protein
AT1G74710	291.628	2.16423	0.151486	14.2867	2.65e-46	4e-45	ADC synthase superfamily protein
AT1G74720	2075.64	2.7733	0.0848156	32.698	1.66e-234	5.5e-232	C2 calcium/lipid-binding plant phosphoribosyltransferase family protein
AT1G74770	8.54042	1.91389	0.719014	2.66182	0.00777194	0.013501	zinc ion binding
AT1G75030	56.4115	1.02435	0.266233	3.84759	0.000119287	0.000259227	thaumatin-like protein 3
AT1G75060	2.33888	4.58614	1.61472	2.84022	0.00450828	0.00808457
AT1G75070	3.48566	3.14263	1.31655	2.38703	0.0169853	0.0279181	pre-tRNA
AT1G75190	135.165	3.47985	0.235948	14.7483	3.15e-49	5.16e-48
AT1G75295	265.709	2.10766	0.157904	13.3477	1.22e-40	1.55e-39	other RNA
AT1G75500	36.0767	2.15358	0.369399	5.82996	5.54e-09	1.75e-08	Walls Are Thin 1
AT1G76050	1292.54	2.89377	0.0936696	30.8934	1.46e-209	3.53e-207	Pseudouridine synthase family protein
AT1G76160	1260.45	1.42379	0.0986423	14.4338	3.17e-47	4.91e-46	SKU5 similar 5
AT1G76405	218.067	2.27671	0.178117	12.7821	2.06e-37	2.37e-36
AT1G76490	7.56172	6.26354	1.31627	4.75856	1.95e-06	5.06e-06	hydroxy methylglutaryl CoA reductase 1
AT1G76530	1439.35	1.70159	0.0844556	20.1478	2.81e-90	1.26e-88	Auxin efflux carrier family protein
AT1G76610	255.007	3.05983	0.170199	17.9779	2.9e-72	8.85e-71	Protein of unknown function, DUF617
AT1G76660	309.85	4.61177	0.215458	21.4044	1.21e-101	6.82e-100
AT1G76970	569.255	2.26766	0.151111	15.0065	6.65e-51	1.14e-49	Target of Myb protein 1
AT1G76980	1032.89	3.80397	0.111767	34.035	6.78e-254	2.77e-251
AT1G77010	82.7167	1.09523	0.223368	4.90326	9.43e-07	2.51e-06	Pentatricopeptide repeat (PPR) superfamily protein
AT1G77170	6.95217	2.43421	0.840241	2.89704	0.003767	0.00683209	Tetratricopeptide repeat (TPR)-like superfamily protein
AT1G77250	1.86819	4.25049	1.65787	2.56383	0.0103525	0.0176466	RING/FYVE/PHD-type zinc finger family protein
AT1G77380	55.6629	1.05361	0.267516	3.93847	8.2e-05	0.000181385	amino acid permease 3
AT1G77440	371.868	1.40451	0.120063	11.6981	1.3e-31	1.22e-30	20S proteasome beta subunit C2
AT1G77460	413.321	1.11934	0.135844	8.23991	1.72e-16	8.51e-16	Armadillo/beta-catenin-like repeat ; C2 calcium/lipid-binding domain (CaLB) protein
AT1G77510	464.938	2.43811	0.124947	19.5132	8.48e-85	3.35e-83	PDI-like 1-2
AT1G77520	1313.44	1.83768	0.107305	17.1258	9.53e-66	2.47e-64	O-methyltransferase family protein
AT1G77670	176.079	3.01043	0.197786	15.2206	2.58e-52	4.67e-51	Pyridoxal phosphate (PLP)-dependent transferases superfamily protein
AT1G77910	28.1993	1.75393	0.389544	4.50253	6.71e-06	1.66e-05
AT1G77920	230.157	1.4702	0.146448	10.0391	1.03e-23	7.05e-23	bZIP transcription factor family protein
AT1G77930	215.094	1.96307	0.170778	11.4949	1.4e-30	1.26e-29	Chaperone DnaJ-domain superfamily protein
AT1G78010	186.436	4.40093	0.277314	15.8698	1.02e-56	2.11e-55	tRNA modification GTPase, putative
AT1G78150	189.373	1.52691	0.168626	9.05503	1.37e-19	7.8e-19
AT1G78210	26.2191	2.42341	0.430612	5.62784	1.82e-08	5.55e-08	alpha/beta-Hydrolases superfamily protein
AT1G78220	557.008	1.81316	0.117113	15.4821	4.58e-54	8.71e-53	general regulatory factor 13
AT1G78320	107.085	1.70335	0.220684	7.71853	1.18e-14	5.28e-14	glutathione S-transferase TAU 23
AT1G78420	285.767	6.03039	0.318066	18.9595	3.68e-80	1.31e-78	RING/U-box superfamily protein
AT1G78430	842.935	1.32809	0.0986799	13.4586	2.74e-41	3.58e-40	ROP interactive partner 2
AT1G78720	4.78561	5.59516	1.38018	4.05394	5.04e-05	0.000113632	SecY protein transport family protein
AT1G79245	2094.17	2.09013	0.106602	19.607	1.35e-85	5.45e-84
AT1G79250	4553.08	1.81686	0.080822	22.4797	6.55e-112	4.19e-110	AGC kinase 1.7
AT1G79400	3119.08	1.57934	0.0738798	21.3771	2.18e-101	1.21e-99	cation/H+ exchanger 2
AT1G79460	333.607	2.27107	0.151121	15.0282	4.8e-51	8.28e-50	Terpenoid cyclases/Protein prenyltransferases superfamily protein
AT1G79680	710.733	1.12179	0.0944096	11.8822	1.46e-32	1.42e-31	WALL ASSOCIATED KINASE (WAK)-LIKE 10
AT1G80170	5.68121	4.82621	1.34928	3.57689	0.000347708	0.000717338	Pectin lyase-like superfamily protein
AT1G80300	278.62	1.2616	0.145998	8.64118	5.56e-18	2.94e-17	nucleotide transporter 1
AT1G80310	989.777	1.21926	0.108871	11.1992	4.12e-29	3.5e-28	sulfate transmembrane transporters
AT1G80320	1475.34	1.24466	0.0942237	13.2097	7.72e-40	9.57e-39	2-oxoglutarate (2OG) and Fe(II)-dependent oxygenase superfamily protein
AT1G80460	89.1762	2.33132	0.249096	9.35912	8.04e-21	4.86e-20	Actin-like ATPase superfamily protein
AT1G80660	10.5846	1.99856	0.646295	3.09233	0.00198594	0.00373804	H(+)-ATPase 9
AT1G80670	1.7091	4.09602	1.68712	2.42782	0.0151899	0.0251938	Transducin/WD40 repeat-like superfamily protein
AT1G80831	6.35788	5.99417	1.34231	4.46555	7.99e-06	1.96e-05
AT1G80930	3350.89	1.15659	0.0997439	11.5956	4.34e-31	3.98e-30	MIF4G domain-containing protein / MA3 domain-containing protein
AT2G01180	935.274	2.17865	0.101765	21.4088	1.11e-101	6.24e-100	phosphatidic acid phosphatase 1
AT2G01300	66.4838	3.6134	0.34759	10.3956	2.6e-25	1.91e-24
AT2G01340	136.043	1.75907	0.188332	9.34029	9.61e-21	5.79e-20
AT2G01450	2350	1.06163	0.078657	13.4969	1.63e-41	2.14e-40	MAP kinase 17
AT2G01530	10.7875	5.78405	1.27324	4.54279	5.55e-06	1.38e-05	MLP-like protein 329
AT2G01540	1026.27	1.95139	0.10856	17.9753	3.04e-72	9.27e-71	Calcium-dependent lipid-binding (CaLB domain) family protein
AT2G01600	1560.37	1.10528	0.080054	13.8066	2.32e-43	3.21e-42	ENTH/ANTH/VHS superfamily protein
AT2G01610	52.803	1.47502	0.296268	4.97868	6.4e-07	1.72e-06	Plant invertase/pectin methylesterase inhibitor superfamily protein
AT2G01650	1178.74	1.69156	0.0960615	17.6091	2.1e-69	6e-68	plant UBX domain-containing protein 2
AT2G01670	2336.54	1.74894	0.0809971	21.5926	2.11e-103	1.21e-101	nudix hydrolase homolog 17
AT2G01680	1000.91	1.26917	0.0980136	12.949	2.38e-38	2.81e-37	Ankyrin repeat family protein
AT2G01980	641.39	1.01371	0.102874	9.85387	6.6e-23	4.37e-22	sodium proton exchanger, putative (NHX7) (SOS1)
AT2G02010	596.983	6.32375	0.264102	23.9444	1.06e-126	8.54e-125	glutamate decarboxylase 4
AT2G02060	93.3951	3.62743	0.305274	11.8825	1.46e-32	1.41e-31	Homeodomain-like superfamily protein
AT2G02061	4.96935	2.16836	0.959194	2.26061	0.0237837	0.038146	Nucleotide-diphospho-sugar transferase family protein
AT2G02220	1038.85	1.86416	0.117456	15.8711	1e-56	2.07e-55	phytosulfokin receptor 1
AT2G02240	55.3967	1.25413	0.263284	4.76341	1.9e-06	4.95e-06	F-box family protein
AT2G02250	3.4582	3.10757	1.31593	2.36151	0.0182008	0.0297703	phloem protein 2-B2
AT2G02310	38.9842	8.61782	1.20739	7.13758	9.5e-13	3.81e-12	phloem protein 2-B6
AT2G02320	4.5441	5.53564	1.41715	3.90617	9.38e-05	0.000206232	phloem protein 2-B7
AT2G02330	26.3258	8.05708	1.22096	6.59895	4.14e-11	1.51e-10
AT2G02340	61.8706	8.31768	1.19863	6.93934	3.94e-12	1.52e-11	phloem protein 2-B8
AT2G02360	284.334	2.404	0.160323	14.9947	7.95e-51	1.36e-49	phloem protein 2-B10
AT2G02370	531.198	2.42352	0.122742	19.7448	8.89e-87	3.72e-85	SNARE associated Golgi protein family
AT2G02390	1523.95	2.53939	0.11582	21.9253	1.49e-106	9.07e-105	glutathione S-transferase zeta 1
AT2G02710	1403.88	1.01222	0.101666	9.95629	2.37e-23	1.61e-22	PAS/LOV protein B
AT2G02730	270.68	1.04502	0.132188	7.90553	2.67e-15	1.24e-14	Protein of unknown function (DUF1664)
AT2G02810	663.049	1.85305	0.118061	15.6957	1.62e-55	3.21e-54	UDP-galactose transporter 1
AT2G02870	1074.09	1.46452	0.0894426	16.3739	2.94e-60	6.61e-59	Galactose oxidase/kelch repeat superfamily protein
AT2G02930	14.9866	5.35227	1.09911	4.86962	1.12e-06	2.97e-06	glutathione S-transferase F3
AT2G02990	71.357	9.49481	1.19754	7.9286	2.22e-15	1.03e-14	ribonuclease 1
AT2G03040	6.11993	4.92806	1.33936	3.67941	0.000233776	0.000491288	emp24/gp25L/p24 family/GOLD family protein
AT2G03290	7.28649	5.20149	1.31579	3.95312	7.71e-05	0.00017119	emp24/gp25L/p24 family/GOLD family protein
AT2G03410	33.7452	5.53424	0.776635	7.12591	1.03e-12	4.14e-12	Mo25 family protein
AT2G03450	101.913	1.26757	0.198779	6.37675	1.81e-10	6.32e-10	purple acid phosphatase 9
AT2G03505	262.846	2.8683	0.164734	17.4117	6.72e-68	1.85e-66	Carbohydrate-binding X8 domain superfamily protein
AT2G03510	1483.49	1.20858	0.0815123	14.827	9.81e-50	1.63e-48	SPFH/Band 7/PHB domain-containing membrane-associated protein family
AT2G03830	8.52828	5.43899	1.29339	4.20521	2.61e-05	6.07e-05
AT2G03850	41.5657	7.75177	1.21527	6.37865	1.79e-10	6.24e-10	Late embryogenesis abundant protein (LEA) family protein
AT2G04040	91.6596	7.99546	1.03988	7.68886	1.48e-14	6.62e-14	MATE efflux family protein
AT2G04046	1.49133	3.91421	1.74867	2.23839	0.0251954	0.0402012	Defensin-like (DEFL) family protein
AT2G04050	410.274	6.30619	0.454636	13.8709	9.51e-44	1.33e-42	MATE efflux family protein
AT2G04070	146.937	7.08497	0.611697	11.5825	5.06e-31	4.63e-30	MATE efflux family protein
AT2G04090	20.7901	5.82364	1.07587	5.41295	6.2e-08	1.82e-07	MATE efflux family protein
AT2G04100	252.406	8.1351	0.658579	12.3525	4.72e-35	5e-34	MATE efflux family protein
AT2G04135	2.54692	4.66385	1.54793	3.01295	0.00258721	0.00479873	transposable element gene
AT2G04160	1746.56	1.4772	0.105033	14.0642	6.3e-45	9.1e-44	Subtilisin-like serine endopeptidase family protein
AT2G04190	16.9522	7.43222	1.26241	5.88733	3.92e-09	1.25e-08	TRAF-like family protein
AT2G04305	577.076	1.17055	0.109644	10.6759	1.32e-26	1.02e-25	Magnesium transporter CorA-like family protein
AT2G04350	1724.26	1.11481	0.0924382	12.0601	1.72e-33	1.72e-32	AMP-dependent synthetase and ligase family protein
AT2G04400	3394.58	2.70566	0.0877723	30.8259	1.18e-208	2.77e-206	Aldolase-type TIM barrel family protein
AT2G04430	260.639	1.33936	0.143106	9.35923	8.03e-21	4.86e-20	nudix hydrolase homolog 5
AT2G04450	2294.13	2.28578	0.223343	10.2344	1.39e-24	9.87e-24	nudix hydrolase homolog 6
AT2G04460	119.572	10.2305	1.19195	8.58301	9.24e-18	4.85e-17	transposable element gene
AT2G04495	394.422	5.61371	0.246291	22.793	5.38e-115	3.64e-113
AT2G04515	50.4459	3.71098	0.394404	9.40908	5e-21	3.06e-20
AT2G04900	779.234	1.13732	0.096322	11.8074	3.57e-32	3.4e-31
AT2G05320	505.581	1.59309	0.115819	13.755	4.75e-43	6.54e-42	beta-1,2-N-acetylglucosaminyltransferase II
AT2G05330	3.35634	5.09157	1.47269	3.45734	0.000545537	0.00110025	BTB/POZ domain-containing protein
AT2G05380	772.966	3.33001	0.322818	10.3155	6e-25	4.34e-24	glycine-rich protein 3 short isoform
AT2G05518	57.1892	3.74926	0.384462	9.75196	1.81e-22	1.17e-21
AT2G05540	81.1577	1.95861	0.266141	7.3593	1.85e-13	7.72e-13	Glycine-rich protein family
AT2G05630	603.123	1.33019	0.123371	10.782	4.19e-27	3.31e-26	Ubiquitin-like superfamily protein
AT2G05910	7.56548	2.89765	0.87303	3.31907	0.000903181	0.00177458	Protein of unknown function (DUF567)
AT2G05940	1514.31	2.4908	0.0893084	27.8899	3.54e-171	4.97e-169	Protein kinase superfamily protein
AT2G06050	3206.13	3.20157	0.105028	30.483	4.37e-204	9.14e-202	oxophytodienoate-reductase 3
AT2G07677	2.485	3.58104	1.56188	2.29277	0.021861	0.0352697
AT2G07695	9.74955	1.37151	0.634997	2.15987	0.0307827	0.0482085	Cytochrome C oxidase subunit II-like, transmembrane domain
AT2G07698	76.2293	1.95049	0.273291	7.13703	9.54e-13	3.83e-12	ATPase, F1 complex, alpha subunit protein
AT2G07722	2.33233	4.54381	1.57601	2.88312	0.00393759	0.00711747
AT2G07725	6.9459	2.17317	0.850831	2.55417	0.010644	0.018109	Ribosomal L5P family protein
AT2G07733	13.1042	1.28586	0.567871	2.26436	0.0235521	0.0377971
AT2G07734	16.9853	2.19241	0.518756	4.22629	2.38e-05	5.55e-05	Alpha-L RNA-binding motif/Ribosomal protein S4 family protein
AT2G07765	3.14324	4.98704	1.47711	3.37622	0.000734894	0.00145993	pre-tRNA
AT2G07783	9.14403	2.03575	0.724387	2.8103	0.00494952	0.00883374
AT2G07787	1.95716	4.30308	1.62872	2.64201	0.00824162	0.0142524
AT2G07811	37.5179	1.03414	0.330946	3.12479	0.00177934	0.00336803
AT2G11520	874.114	1.42649	0.0974233	14.6422	1.51e-48	2.43e-47	calmodulin-binding receptor-like cytoplasmic kinase 3
AT2G12190	21.1982	2.04819	0.466404	4.39145	1.13e-05	2.72e-05	Cytochrome P450 superfamily protein
AT2G12550	248.355	1.37213	0.146353	9.37547	6.89e-21	4.18e-20	ubiquitin-associated (UBA)/TS-N domain-containing protein
AT2G13650	473.56	1.13641	0.116776	9.73157	2.21e-22	1.43e-21	golgi nucleotide sugar transporter 1
AT2G13790	976.365	2.62224	0.11265	23.2778	7.44e-120	5.43e-118	somatic embryogenesis receptor-like kinase 4
AT2G13800	153.6	2.88598	0.203403	14.1885	1.08e-45	1.59e-44	somatic embryogenesis receptor-like kinase 5
AT2G13810	368.917	7.29302	0.414357	17.6008	2.43e-69	6.93e-68	AGD2-like defense response protein 1
AT2G14080	439.035	1.16661	0.112805	10.3418	4.56e-25	3.31e-24	Disease resistance protein (TIR-NBS-LRR class) family
AT2G14310	3.83333	4.25704	1.42174	2.99424	0.0027513	0.00508604	transposable element gene
AT2G14560	7771.7	1.91395	0.237661	8.0533	8.06e-16	3.85e-15	Protein of unknown function (DUF567)
AT2G14610	2315.82	7.34503	0.762114	9.63771	5.54e-22	3.53e-21	pathogenesis-related gene 1
AT2G14620	203.667	3.21042	0.197855	16.2261	3.3e-59	7.22e-58	xyloglucan endotransglucosylase/hydrolase 10
AT2G14670	4.38328	4.43701	1.39541	3.17971	0.00147423	0.00282144	sucrose-proton symporter 8
AT2G14720	2910.99	1.03816	0.0757883	13.6982	1.04e-42	1.42e-41	vacuolar sorting receptor 4
AT2G14878	3.56187	3.13726	1.32406	2.36943	0.0178153	0.0291804
AT2G15040	20.6401	2.23979	0.473984	4.72545	2.3e-06	5.92e-06
AT2G15042	4.62883	3.5372	1.25136	2.82668	0.00470337	0.00841916	Leucine-rich repeat (LRR) family protein
AT2G15080	886.915	1.54266	0.134248	11.4911	1.46e-30	1.31e-29	receptor like protein 19
AT2G15140	4.18465	2.81291	1.15523	2.43493	0.0148949	0.024759	transposable element gene
AT2G15220	112.875	7.2928	0.743281	9.81163	1e-22	6.61e-22	Plant basic secretory protein (BSP) family protein
AT2G15230	254.629	1.11469	0.134297	8.30018	1.04e-16	5.21e-16	lipase 1
AT2G15310	43.4606	1.05317	0.302985	3.47599	0.000508971	0.00103048	ADP-ribosylation factor B1A
AT2G15320	298.514	1.0173	0.129542	7.85311	4.06e-15	1.87e-14	Leucine-rich repeat (LRR) family protein
AT2G15390	1158.47	5.60128	0.296947	18.8629	2.3e-79	8.03e-78	fucosyltransferase 4
AT2G15480	343.252	5.8319	0.274977	21.2087	7.94e-100	4.28e-98	UDP-glucosyl transferase 73B5
AT2G15490	73.915	8.57648	1.19397	7.18317	6.81e-13	2.75e-12	UDP-glycosyltransferase 73B4
AT2G15500	59.6088	9.23247	1.20281	7.67572	1.64e-14	7.31e-14	RNA-binding protein
AT2G15570	16.742	1.23312	0.473663	2.60337	0.0092312	0.0158371	Thioredoxin superfamily protein
AT2G15760	97.6432	4.3815	0.342895	12.778	2.18e-37	2.5e-36	Protein of unknown function (DUF1645)
AT2G15780	27.5459	4.6144	0.664388	6.94533	3.78e-12	1.46e-11	Cupredoxin superfamily protein
AT2G15880	141.01	2.4067	0.200996	11.9738	4.87e-33	4.79e-32	Leucine-rich repeat (LRR) family protein
AT2G16060	18.4388	1.66014	0.489406	3.39214	0.000693481	0.00138175	hemoglobin 1
AT2G16180	2.48019	4.63641	1.55767	2.9765	0.00291562	0.00537449	transposable element gene
AT2G16595	53.283	2.45001	0.306652	7.98955	1.35e-15	6.39e-15	Translocon-associated protein (TRAP), alpha subunit
AT2G16720	40.5298	2.71305	0.378489	7.1681	7.6e-13	3.06e-12	myb domain protein 7
AT2G16870	559.445	2.02974	0.12696	15.9872	1.57e-57	3.3e-56	Disease resistance protein (TIR-NBS-LRR class) family
AT2G16900	1609.35	4.06431	0.114628	35.4565	2.3e-275	1.24e-272	Arabidopsis phospholipase-like protein (PEARLI 4) family
AT2G16960	2.35775	4.55776	1.56768	2.90732	0.00364536	0.00662744	ARM repeat superfamily protein
AT2G17040	774.829	4.38004	0.142423	30.7538	1.09e-207	2.47e-205	NAC domain containing protein 36
AT2G17050	11.2265	2.21971	0.633953	3.50137	0.00046287	0.000941605	disease resistance protein (TIR-NBS-LRR class), putative
AT2G17060	17.6515	1.25925	0.460541	2.73428	0.00625165	0.0110084	Disease resistance protein (TIR-NBS-LRR class) family
AT2G17110	403.979	1.16599	0.112945	10.3235	5.51e-25	4e-24	Protein of unknown function (DUF630 and DUF632)
AT2G17120	1001.34	1.65442	0.110356	14.9917	8.32e-51	1.42e-49	lysm domain GPI-anchored protein 2 precursor
AT2G17130	741.894	1.16897	0.104104	11.2288	2.94e-29	2.51e-28	isocitrate dehydrogenase subunit 2
AT2G17220	1260.82	2.34872	0.0961276	24.4334	7.55e-132	6.4e-130	Protein kinase superfamily protein
AT2G17290	865.123	2.70468	0.105852	25.5514	5.29e-144	5.44e-142	Calcium-dependent protein kinase family protein
AT2G17420	685.146	1.0596	0.0980496	10.8068	3.2e-27	2.53e-26	NADPH-dependent thioredoxin reductase A
AT2G17500	718.429	7.79303	0.357437	21.8025	2.19e-105	1.29e-103	Auxin efflux carrier family protein
AT2G17520	1240.73	1.74418	0.0973337	17.9196	8.3e-72	2.5e-70	Endoribonuclease/protein kinase IRE1-like
AT2G17710	238.107	2.1662	0.151291	14.3181	1.69e-46	2.55e-45
AT2G17720	990.889	2.0457	0.112545	18.1767	7.89e-74	2.48e-72	2-oxoglutarate (2OG) and Fe(II)-dependent oxygenase superfamily protein
AT2G17723	278.823	2.2608	0.14346	15.7592	5.94e-56	1.19e-54	Defensin-like (DEFL) family protein
AT2G17730	283.591	1.90795	0.138818	13.7443	5.51e-43	7.57e-42	NEP-interacting protein 2
AT2G17740	3.57729	5.17563	1.44106	3.59155	0.000328723	0.00068011	Cysteine/Histidine-rich C1 domain family protein
AT2G17760	934.146	1.76993	0.102134	17.3296	2.81e-67	7.57e-66	Eukaryotic aspartyl protease family protein
AT2G17840	1681.73	1.49956	0.0965069	15.5383	1.91e-54	3.66e-53	Senescence/dehydration-associated protein-related
AT2G18090	469.957	1.24939	0.11054	11.3026	1.27e-29	1.1e-28	PHD finger family protein / SWIB complex BAF60b domain-containing protein / GYF domain-containing protein
AT2G18100	224.518	1.39146	0.146164	9.51987	1.73e-21	1.08e-20	Protein of unknown function (DUF726)
AT2G18193	66.819	3.02572	0.316704	9.55377	1.25e-21	7.82e-21	P-loop containing nucleoside triphosphate hydrolases superfamily protein
AT2G18350	43.0076	1.77088	0.313692	5.64528	1.65e-08	5.03e-08	homeobox protein 24
AT2G18660	39.4808	5.42261	0.699756	7.74929	9.24e-15	4.18e-14	plant natriuretic peptide A
AT2G18680	35.3601	4.99831	0.648971	7.70191	1.34e-14	5.99e-14
AT2G18690	518.21	7.683	0.399365	19.2381	1.78e-82	6.65e-81
AT2G18700	1748.81	1.1129	0.0970787	11.4639	2e-30	1.79e-29	trehalose phosphatase/synthase 11
AT2G18735	371.327	1.06428	0.131556	8.09	5.97e-16	2.86e-15	other RNA
AT2G18950	828.157	1.64752	0.119088	13.8345	1.58e-43	2.19e-42	homogentisate phytyltransferase 1
AT2G19130	907.381	3.18614	0.109691	29.0466	1.7e-185	2.78e-183	S-locus lectin protein kinase family protein
AT2G19190	1559.12	7.68774	0.243687	31.5476	1.93e-218	5.43e-216	FLG22-induced receptor-like kinase 1
AT2G19210	14.3577	4.26008	0.832556	5.11687	3.11e-07	8.62e-07	Leucine-rich repeat transmembrane protein kinase protein
AT2G19220	2.39439	4.59529	1.55447	2.95617	0.00311481	0.00571926
AT2G19500	3.85563	5.29722	1.4609	3.626	0.000287845	0.00059969	cytokinin oxidase 2
AT2G19710	586.918	1.87266	0.114716	16.3243	6.63e-60	1.48e-58	Regulator of Vps4 activity in the MVB pathway protein
AT2G19800	29.0479	3.65145	0.521691	6.99926	2.57e-12	1.01e-11	myo-inositol oxygenase 2
AT2G20010	841.467	1.6627	0.098973	16.7995	2.46e-63	6.01e-62	Protein of unknown function (DUF810)
AT2G20142	894.066	1.00624	0.0886046	11.3565	6.89e-30	6e-29	Toll-Interleukin-Resistance (TIR) domain family protein
AT2G20150	333.621	3.56538	0.174249	20.4615	4.75e-93	2.25e-91
AT2G20320	420.304	1.57894	0.12537	12.5943	2.27e-36	2.51e-35	DENN (AEX-3) domain-containing protein
AT2G20560	131.965	1.84266	0.1864	9.88549	4.81e-23	3.21e-22	DNAJ heat shock family protein
AT2G20562	59.7708	1.67744	0.2666	6.29195	3.14e-10	1.08e-09
AT2G20780	331.91	1.39895	0.135957	10.2897	7.84e-25	5.64e-24	Major facilitator superfamily protein
AT2G20825	1.79977	4.18442	1.67615	2.49644	0.0125446	0.021119	Developmental regulator, ULTRAPETALA
AT2G20900	586.787	1.42093	0.101035	14.0638	6.34e-45	9.15e-44	diacylglycerol kinase 5
AT2G21187	4.55467	2.4458	1.0285	2.37804	0.0174051	0.0285477	other RNA
AT2G21195	476.518	1.07214	0.108637	9.86897	5.67e-23	3.78e-22
AT2G21500	309.28	2.24558	0.136425	16.4603	7.08e-61	1.62e-59	RING/U-box superfamily protein
AT2G21510	202.821	4.15972	0.226549	18.3612	2.68e-75	8.63e-74	DNAJ heat shock N-terminal domain-containing protein
AT2G21550	17.3168	1.44089	0.472508	3.04945	0.00229264	0.00428022	Bifunctional dihydrofolate reductase/thymidylate synthase
AT2G21620	1019.49	1.38125	0.0969015	14.2541	4.23e-46	6.31e-45	Adenine nucleotide alpha hydrolases-like superfamily protein
AT2G21630	1195.71	1.29065	0.10528	12.2592	1.5e-34	1.55e-33	Sec23/Sec24 protein transport family protein
AT2G21640	88.3059	1.25473	0.222411	5.64148	1.69e-08	5.14e-08
AT2G21840	9.48405	3.22416	0.826531	3.90084	9.59e-05	0.000210582	Cysteine/Histidine-rich C1 domain family protein
AT2G21850	208.02	4.59677	0.249762	18.4046	1.21e-75	3.91e-74	Cysteine/Histidine-rich C1 domain family protein
AT2G21930	1.52311	3.93661	1.73492	2.26904	0.0232658	0.0373727	F-box associated ubiquitination effector family protein
AT2G22300	1426.74	1.46304	0.0851105	17.1899	3.16e-66	8.29e-65	signal responsive 1
AT2G22500	699.816	2.73521	0.130244	21.0007	6.46e-98	3.34e-96	uncoupling protein 5
AT2G22560	76.9728	1.88945	0.242756	7.78332	7.06e-15	3.21e-14	Kinase interacting (KIP1-like) family protein
AT2G22570	54.3182	1.08737	0.266899	4.07411	4.62e-05	0.000104658	nicotinamidase 1
AT2G22660	1454.4	1.37193	0.107105	12.8093	1.46e-37	1.68e-36	Protein of unknown function (duplicated DUF1399)
AT2G22690	143.96	1.00179	0.172561	5.80542	6.42e-09	2.02e-08	zinc ion binding
AT2G22770	14.9563	1.51859	0.527585	2.87838	0.00399727	0.00721703	basic helix-loop-helix (bHLH) DNA-binding superfamily protein
AT2G22890	44.5374	5.11425	0.597785	8.55534	1.18e-17	6.13e-17	Kua-ubiquitin conjugating enzyme hybrid localisation domain
AT2G23100	10.6467	2.10633	0.660499	3.189	0.00142766	0.00273685	Cysteine/Histidine-rich C1 domain family protein
AT2G23150	156.562	1.65393	0.187437	8.82393	1.11e-18	6.05e-18	natural resistance-associated macrophage protein 3
AT2G23170	1281.73	4.56954	0.117153	39.0049	0	0	Auxin-responsive GH3 family protein
AT2G23320	209.17	3.50059	0.202944	17.249	1.14e-66	3.02e-65	WRKY DNA-binding protein 15
AT2G23321	257.593	3.41295	0.174211	19.5908	1.85e-85	7.44e-84
AT2G23450	1152.62	2.44642	0.102509	23.8655	6.99e-126	5.57e-124	Protein kinase superfamily protein
AT2G23680	103.138	3.37942	0.267757	12.6212	1.61e-36	1.8e-35	Cold acclimation protein WCOR413 family
AT2G23810	2396.89	2.99034	0.1011	29.5781	2.86e-192	5.27e-190	tetraspanin8
AT2G23910	17.674	1.88828	0.50744	3.72119	0.000198289	0.00042009	NAD(P)-binding Rossmann-fold superfamily protein
AT2G24100	75.6512	1.57988	0.237991	6.63837	3.17e-11	1.16e-10
AT2G24103	45.6052	1.93786	0.312564	6.19989	5.65e-10	1.91e-09	MIR831a; miRNA
AT2G24130	2.30373	4.52954	1.59386	2.84187	0.00448499	0.0080451	Leucine-rich receptor-like protein kinase family protein
AT2G24160	1858.79	2.09059	0.0821975	25.4337	1.07e-142	1.09e-140
AT2G24180	1149.34	2.08428	0.117398	17.754	1.6e-70	4.7e-69	cytochrome p450 71b6
AT2G24200	5525.81	1.02408	0.0876991	11.6772	1.67e-31	1.55e-30	Cytosol aminopeptidase family protein
AT2G24210	25.2731	2.30773	0.447149	5.16099	2.46e-07	6.87e-07	terpene synthase 10
AT2G24240	65.8854	1.54426	0.254366	6.07101	1.27e-09	4.2e-09	BTB/POZ domain with WD40/YVTN repeat-like protein
AT2G24360	1800.99	1.33242	0.0837451	15.9105	5.36e-57	1.11e-55	Protein kinase superfamily protein
AT2G24550	100.455	2.1375	0.243228	8.78805	1.52e-18	8.26e-18
AT2G24570	267.935	1.02515	0.138242	7.41561	1.21e-13	5.12e-13	WRKY DNA-binding protein 17
AT2G24600	622.269	4.48079	0.159104	28.1627	1.68e-174	2.5e-172	Ankyrin repeat family protein
AT2G24850	4674.2	7.14338	0.14435	49.4866	0	0	tyrosine aminotransferase 3
AT2G25000	62.7084	4.9426	0.482396	10.2459	1.23e-24	8.79e-24	WRKY DNA-binding protein 60
AT2G25010	656.033	2.60644	0.129126	20.1852	1.32e-90	5.97e-89	Aminotransferase-like, plant mobile domain family protein
AT2G25090	8.61317	4.53921	1.16108	3.90947	9.25e-05	0.000203509	CBL-interacting protein kinase 16
AT2G25110	764.272	1.17193	0.104675	11.1959	4.27e-29	3.62e-28	stromal cell-derived factor 2-like protein precursor
AT2G25140	516.204	1.21027	0.106955	11.3157	1.1e-29	9.5e-29	casein lytic proteinase B4
AT2G25260	16.3931	1.09626	0.480414	2.2819	0.0224952	0.0362121
AT2G25300	202.925	1.56481	0.152282	10.2757	9.07e-25	6.49e-24	Galactosyltransferase family protein
AT2G25440	432.411	10.2371	1.02802	9.95805	2.33e-23	1.58e-22	receptor like protein 20
AT2G25450	195.233	9.08968	1.03279	8.80107	1.36e-18	7.38e-18	2-oxoglutarate (2OG) and Fe(II)-dependent oxygenase superfamily protein
AT2G25460	118.71	5.25322	0.395257	13.2906	2.62e-40	3.31e-39
AT2G25470	12.4955	4.03024	0.855189	4.7127	2.44e-06	6.29e-06	receptor like protein 21
AT2G25520	511.636	1.23932	0.108617	11.41	3.73e-30	3.29e-29	Drug/metabolite transporter superfamily protein
AT2G25530	1322.73	1.20395	0.0952078	12.6456	1.18e-36	1.33e-35	AFG1-like ATPase family protein
AT2G25630	89.0014	4.30584	0.350448	12.2867	1.07e-34	1.11e-33	beta glucosidase 14
AT2G25940	17.3618	1.38318	0.48516	2.85097	0.00435857	0.00783252	alpha-vacuolar processing enzyme
AT2G26170	97.738	1.36307	0.212612	6.41108	1.44e-10	5.09e-10	cytochrome P450, family 711, subfamily A, polypeptide 1
AT2G26190	2207.25	2.14141	0.0885746	24.1764	3.94e-129	3.24e-127	calmodulin-binding family protein
AT2G26230	566.077	1.17208	0.107352	10.9181	9.45e-28	7.64e-27	uricase / urate oxidase / nodulin 35, putative
AT2G26300	601.191	1.1878	0.104529	11.3633	6.37e-30	5.56e-29	G protein alpha subunit 1
AT2G26310	560.445	1.62332	0.112083	14.4832	1.55e-47	2.42e-46	Chalcone-flavanone isomerase family protein
AT2G26390	68.1973	5.96176	0.623024	9.56907	1.08e-21	6.78e-21	Serine protease inhibitor (SERPIN) family protein
AT2G26400	8.85902	6.48767	1.29589	5.00634	5.55e-07	1.5e-06	acireductone dioxygenase 3
AT2G26440	1305.64	2.77882	0.103559	26.8331	1.33e-158	1.58e-156	Plant invertase/pectin methylesterase inhibitor superfamily
AT2G26480	11.5957	4.95369	1.11683	4.4355	9.19e-06	2.24e-05	UDP-glucosyl transferase 76D1
AT2G26530	23.5792	2.484	0.459727	5.40321	6.55e-08	1.91e-07	Protein of unknown function (DUF1645)
AT2G26560	3845.47	1.24654	0.0904847	13.7762	3.54e-43	4.88e-42	phospholipase A 2A
AT2G26600	243.116	1.31674	0.141244	9.32245	1.14e-20	6.82e-20	Glycosyl hydrolase superfamily protein
AT2G26610	699.879	1.42241	0.110821	12.8351	1.04e-37	1.2e-36	Transducin family protein / WD-40 repeat family protein
AT2G26650	83.3919	2.56365	0.253207	10.1247	4.29e-24	3e-23	K+ transporter 1
AT2G27200	204.243	1.47295	0.161642	9.11238	8.06e-20	4.65e-19	P-loop containing nucleoside triphosphate hydrolases superfamily protein
AT2G27500	177.056	2.06827	0.174674	11.8407	2.4e-32	2.31e-31	Glycosyl hydrolase superfamily protein
AT2G27660	411.661	5.37499	0.235549	22.819	2.97e-115	2.02e-113	Cysteine/Histidine-rich C1 domain family protein
AT2G27670	161.698	5.19289	0.345796	15.0172	5.66e-51	9.75e-50	Domain of unknown function DUF220
AT2G27690	57.1873	3.10956	0.353281	8.80193	1.34e-18	7.33e-18	cytochrome P450, family 94, subfamily C, polypeptide 1
AT2G27990	24.4766	1.75651	0.415968	4.22271	2.41e-05	5.63e-05	BEL1-like homeodomain 8
AT2G28110	103.782	3.24795	0.262267	12.3842	3.18e-35	3.4e-34	Exostosin family protein
AT2G28210	4.46745	5.47508	1.40441	3.89849	9.68e-05	0.000212479	alpha carbonic anhydrase 2
AT2G28220	135.575	5.28489	0.375533	14.0731	5.56e-45	8.04e-44	Eukaryotic aspartyl protease family protein
AT2G28350	78.8436	1.1417	0.227149	5.02622	5e-07	1.36e-06	auxin response factor 10
AT2G28500	26.8021	2.47381	0.434635	5.6917	1.26e-08	3.87e-08	LOB domain-containing protein 11
AT2G28650	15.2318	3.0631	0.633886	4.83225	1.35e-06	3.55e-06	exocyst subunit exo70 family protein H8
AT2G28760	428.526	1.06381	0.114655	9.27838	1.72e-20	1.02e-19	UDP-XYL synthase 6
AT2G28890	685.197	1.5798	0.109817	14.3857	6.36e-47	9.79e-46	poltergeist like 4
AT2G28940	318.117	1.86542	0.144412	12.9173	3.59e-38	4.22e-37	Protein kinase superfamily protein
AT2G29065	34.773	1.845	0.356712	5.17224	2.31e-07	6.48e-07	GRAS family transcription factor
AT2G29070	142.401	2.39513	0.196414	12.1943	3.33e-34	3.41e-33	Ubiquitin fusion degradation UFD1 family protein
AT2G29090	128.044	2.03546	0.221133	9.20466	3.43e-20	2.01e-19	cytochrome P450, family 707, subfamily A, polypeptide 2
AT2G29100	156.855	8.17983	0.847387	9.653	4.77e-22	3.04e-21	glutamate receptor 2.9
AT2G29110	374.019	8.21368	0.555579	14.784	1.86e-49	3.06e-48	glutamate receptor 2.8
AT2G29120	739.512	3.79662	0.128585	29.5261	1.33e-191	2.41e-189	glutamate receptor 2.7
AT2G29160	13.8688	7.13062	1.25203	5.69523	1.23e-08	3.8e-08
AT2G29340	379.674	1.03171	0.126765	8.13871	4e-16	1.94e-15	NAD-dependent epimerase/dehydratase family protein
AT2G29350	444.823	7.6843	0.428524	17.932	6.63e-72	2e-70	senescence-associated gene 13
AT2G29360	1005.71	9.4503	0.517026	18.2782	1.23e-74	3.92e-73	NAD(P)-binding Rossmann-fold superfamily protein
AT2G29380	37.9156	7.60691	1.20631	6.30594	2.86e-10	9.86e-10	highly ABA-induced PP2C gene 3
AT2G29400	857.406	1.20181	0.0916408	13.1143	2.73e-39	3.32e-38	type one protein phosphatase 1
AT2G29410	3.56925	5.15997	1.4447	3.57165	0.000354737	0.000730959	metal tolerance protein B1
AT2G29440	356.95	1.87762	0.135453	13.8618	1.08e-43	1.51e-42	glutathione S-transferase tau 6
AT2G29470	181.227	7.38616	0.611836	12.0721	1.48e-33	1.49e-32	glutathione S-transferase tau 3
AT2G29480	2031.33	9.19141	0.617587	14.8828	4.26e-50	7.15e-49	glutathione S-transferase tau 2
AT2G29490	15.2446	6.28715	1.24629	5.04469	4.54e-07	1.24e-06	glutathione S-transferase TAU 1
AT2G29500	228.381	3.10066	0.174409	17.7781	1.04e-70	3.08e-69	HSP20-like chaperones superfamily protein
AT2G29720	222.718	3.577	0.191782	18.6515	1.23e-77	4.13e-76	FAD/NAD(P)-binding oxidoreductase family protein
AT2G29750	3.5249	4.13136	1.44252	2.86398	0.00418358	0.00753389	UDP-glucosyl transferase 71C1
AT2G29940	260.144	1.17894	0.150443	7.83642	4.64e-15	2.13e-14	pleiotropic drug resistance 3
AT2G29950	77.1843	1.10107	0.240204	4.58389	4.56e-06	1.14e-05	ELF4-like 1
AT2G29990	444.65	3.35935	0.151349	22.1961	3.75e-109	2.33e-107	alternative NAD(P)H dehydrogenase 2
AT2G29995	127.362	2.8974	0.219143	13.2215	6.59e-40	8.2e-39
AT2G30020	34.9769	2.30864	0.375782	6.14357	8.07e-10	2.7e-09	Protein phosphatase 2C family protein
AT2G30140	168.219	4.21643	0.261013	16.1541	1.06e-58	2.29e-57	UDP-Glycosyltransferase superfamily protein
AT2G30150	1087.75	4.12386	0.117577	35.0738	1.69e-269	8.61e-267	UDP-Glycosyltransferase superfamily protein
AT2G30250	245.813	3.88162	0.202679	19.1515	9.39e-82	3.48e-80	WRKY DNA-binding protein 25
AT2G30260	1440.3	2.65254	0.0953266	27.8258	2.11e-170	2.94e-168	U2 small nuclear ribonucleoprotein B
AT2G30440	1872.07	1.29877	0.0992582	13.0847	4.03e-39	4.87e-38	thylakoid processing peptide
AT2G30490	1270.08	2.01926	0.108001	18.6967	5.27e-78	1.79e-76	cinnamate-4-hydroxylase
AT2G30550	852.012	3.18478	0.112885	28.2127	4.08e-175	6.14e-173	alpha/beta-Hydrolases superfamily protein
AT2G30560	1149.84	3.27407	0.108881	30.0702	1.19e-198	2.3e-196	glycine-rich protein
AT2G30580	125.547	1.03684	0.182851	5.6704	1.42e-08	4.37e-08	DREB2A-interacting protein 2
AT2G30640	28.4911	1.26021	0.377917	3.33463	0.000854139	0.00168402
AT2G30660	34.5015	7.47886	1.21273	6.16695	6.96e-10	2.33e-09	ATP-dependent caseinolytic (Clp) protease/crotonase family protein
AT2G30670	8.04176	6.34576	1.31339	4.83158	1.35e-06	3.57e-06	NAD(P)-binding Rossmann-fold superfamily protein
AT2G30720	486.133	1.19832	0.114925	10.427	1.87e-25	1.38e-24	Thioesterase/thiol ester dehydrase-isomerase superfamily protein
AT2G30750	822.092	8.99233	0.502272	17.9033	1.11e-71	3.34e-70	cytochrome P450, family 71, subfamily A, polypeptide 12
AT2G30770	1653.35	9.36141	0.393471	23.7919	4.05e-125	3.2e-123	cytochrome P450, family 71, subfamily A, polypeptide 13
AT2G30850	11.836	3.96116	0.851196	4.65364	3.26e-06	8.29e-06	pre-tRNA
AT2G30990	772.439	1.18699	0.0970143	12.2352	2.02e-34	2.08e-33	Protein of unknown function (DUF688)
AT2G31020	68.9624	3.8016	0.358267	10.6111	2.65e-26	2.03e-25	OSBP(oxysterol binding protein)-related protein 1A
AT2G31030	58.5812	5.14281	0.526159	9.77425	1.45e-22	9.49e-22	OSBP(oxysterol binding protein)-related protein 1B
AT2G31035	2.21158	4.48439	1.59212	2.81662	0.00485325	0.00867344
AT2G31260	662.956	1.19641	0.102667	11.6533	2.21e-31	2.04e-30	autophagy 9 (APG9)
AT2G31310	60.9382	1.31552	0.262692	5.00783	5.5e-07	1.49e-06	LOB domain-containing protein 14
AT2G31350	489.098	1.51575	0.110958	13.6606	1.75e-42	2.37e-41	glyoxalase 2-5
AT2G31425	26.0141	7.06799	1.21995	5.79366	6.89e-09	2.16e-08	Plant invertase/pectin methylesterase inhibitor superfamily protein
AT2G31430	8.11653	6.36136	1.30332	4.88088	1.06e-06	2.81e-06	Plant invertase/pectin methylesterase inhibitor superfamily protein
AT2G31570	1350.09	2.42657	0.0920088	26.3733	2.78e-153	3.17e-151	glutathione peroxidase 2
AT2G31580	1811.76	1.92557	0.0998206	19.2903	6.48e-83	2.46e-81	tRNAHis guanylyltransferase
AT2G31751	36.5237	1.10164	0.329853	3.33978	0.000838458	0.00165519	unknown gene
AT2G31800	1808.85	1.05998	0.0867079	12.2248	2.29e-34	2.36e-33	Integrin-linked protein kinase family
AT2G31860	2.11456	4.41261	1.59831	2.7608	0.00576591	0.0102095
AT2G31865	971.939	6.31767	0.196341	32.177	3.7e-227	1.14e-224	poly(ADP-ribose) glycohydrolase 2
AT2G31870	876.493	3.39679	0.109852	30.9214	6.16e-210	1.53e-207	Poly (ADP-ribose) glycohydrolase (PARG)
AT2G31880	1690.57	3.19935	0.104327	30.6666	1.59e-206	3.51e-204	Leucine-rich repeat protein kinase family protein
AT2G31953	22.1174	7.809	1.23086	6.34435	2.23e-10	7.74e-10	low-molecular-weight cysteine-rich 76
AT2G31955	368.032	1.16443	0.119322	9.7587	1.69e-22	1.1e-21	cofactor of nitrate reductase and xanthine dehydrogenase 2
AT2G31985	55.5494	3.25775	0.35588	9.15409	5.48e-20	3.19e-19	Protein of unknown function (DUF1264)
AT2G31990	63.7801	2.83145	0.30248	9.36077	7.92e-21	4.79e-20	Exostosin family protein
AT2G32140	11.4642	4.34412	0.957325	4.53776	5.69e-06	1.41e-05	transmembrane receptors
AT2G32150	261.989	1.48729	0.168717	8.81527	1.19e-18	6.52e-18	Haloacid dehalogenase-like hydrolase (HAD) superfamily protein
AT2G32200	284.13	5.42732	0.268542	20.2104	7.94e-91	3.62e-89
AT2G32210	49.909	6.09702	0.761858	8.00283	1.22e-15	5.75e-15
AT2G32240	1878.61	1.80582	0.084811	21.2923	1.34e-100	7.31e-99
AT2G32250	364.38	1.5539	0.122167	12.7194	4.61e-37	5.25e-36	FAR1-related sequence 2
AT2G32260	480.167	1.06078	0.10713	9.90175	4.09e-23	2.74e-22	phosphorylcholine cytidylyltransferase
AT2G32460	4.14037	4.36394	1.41323	3.08792	0.0020156	0.00379197	myb domain protein 101
AT2G32530	120.101	1.22233	0.186882	6.54066	6.12e-11	2.2e-10	cellulose synthase-like B3
AT2G32660	18.9746	6.60925	1.23429	5.35468	8.57e-08	2.48e-07	receptor like protein 22
AT2G32680	2146.9	5.96326	0.136631	43.6448	0	0	receptor like protein 23
AT2G32690	631.607	6.02966	0.219735	27.4406	8.99e-166	1.18e-163	glycine-rich protein 23
AT2G32698	2.43107	3.51226	1.56905	2.23846	0.0251912	0.0402012	MIR407; miRNA
AT2G32800	499.84	1.88912	0.110833	17.0447	3.82e-65	9.76e-64	protein kinase family protein
AT2G32830	1.7377	4.11551	1.68367	2.44437	0.0145105	0.0241798	phosphate transporter 1;5
AT2G32960	28.6681	1.61255	0.405214	3.97949	6.91e-05	0.000154049	Phosphotyrosine protein phosphatases superfamily protein
AT2G33020	14.1882	7.15857	1.25472	5.70531	1.16e-08	3.59e-08	receptor like protein 24
AT2G33030	6.1545	5.95654	1.33638	4.45721	8.3e-06	2.03e-05	receptor like protein 25
AT2G33080	41.527	8.71491	1.20681	7.22145	5.14e-13	2.1e-12	receptor like protein 28
AT2G33100	3.67113	5.21821	1.43781	3.62928	0.000284216	0.000592524	cellulose synthase-like D1
AT2G33110	114.89	3.22205	0.244407	13.1832	1.1e-39	1.35e-38	vesicle-associated membrane protein 723
AT2G33120	1003.58	1.78123	0.0931253	19.1273	1.5e-81	5.5e-80	synaptobrevin-related protein 1
AT2G33130	21.5971	3.802	0.618789	6.14426	8.03e-10	2.68e-09	ralf-like 18
AT2G33150	4338.16	1.33115	0.0881507	15.1008	1.6e-51	2.81e-50	peroxisomal 3-ketoacyl-CoA thiolase 3
AT2G33160	2.83331	4.85549	1.52854	3.17656	0.00149032	0.0028505	glycoside hydrolase family 28 protein / polygalacturonase (pectinase) family protein
AT2G33170	837.998	1.22237	0.0958295	12.7556	2.9e-37	3.32e-36	Leucine-rich repeat receptor-like protein kinase family protein
AT2G33385	618.462	3.5053	0.265537	13.2008	8.68e-40	1.07e-38	actin-related protein C2B
AT2G33490	555.984	1.34715	0.106741	12.6208	1.62e-36	1.81e-35	hydroxyproline-rich glycoprotein family protein
AT2G33520	98.0111	1.24763	0.202173	6.1711	6.78e-10	2.28e-09
AT2G33530	618.265	1.13353	0.116455	9.73365	2.17e-22	1.4e-21	serine carboxypeptidase-like 46
AT2G33580	335.92	3.65766	0.171906	21.2771	1.85e-100	1.01e-98	Protein kinase superfamily protein
AT2G33585	127.578	3.60916	0.253935	14.2129	7.62e-46	1.13e-44
AT2G33700	165.06	1.16745	0.161844	7.21342	5.46e-13	2.22e-12	Protein phosphatase 2C family protein
AT2G33705	82.1904	1.4646	0.224828	6.51431	7.3e-11	2.61e-10	F-box family protein
AT2G33710	13.8467	7.13511	1.2585	5.66951	1.43e-08	4.39e-08	Integrase-type DNA-binding superfamily protein
AT2G33835	1201.06	1.29718	0.116987	11.0882	1.43e-28	1.19e-27	Zinc finger C-x8-C-x5-C-x3-H type family protein
AT2G34070	224.645	1.0462	0.146398	7.14622	8.92e-13	3.59e-12	TRICHOME BIREFRINGENCE-LIKE 37
AT2G34180	2.17176	4.44373	1.59469	2.78658	0.00532672	0.00946564	CBL-interacting protein kinase 13
AT2G34370	5.51118	3.23154	1.06811	3.02549	0.00248233	0.00461739	Pentatricopeptide repeat (PPR) superfamily protein
AT2G34500	33.0969	7.41339	1.21091	6.12215	9.23e-10	3.07e-09	cytochrome P450, family 710, subfamily A, polypeptide 1
AT2G34585	2.27358	3.45074	1.56352	2.20703	0.0273118	0.0432516
AT2G34610	33.586	4.17481	0.551312	7.5725	3.66e-14	1.59e-13
AT2G34620	3.08516	2.89661	1.33818	2.1646	0.0304186	0.0477137	Mitochondrial transcription termination factor family protein
AT2G34660	917.942	1.53819	0.126208	12.1877	3.61e-34	3.69e-33	multidrug resistance-associated protein 2
AT2G34720	36.6744	1.05325	0.326359	3.22728	0.00124974	0.00241391	nuclear factor Y, subunit A4
AT2G34740	176.936	1.34399	0.160098	8.39483	4.67e-17	2.37e-16	Protein phosphatase 2C family protein
AT2G34810	81.0692	3.76679	0.327499	11.5017	1.29e-30	1.16e-29	FAD-binding Berberine family protein
AT2G34940	217.83	1.56768	0.148163	10.5808	3.66e-26	2.79e-25	VACUOLAR SORTING RECEPTOR 5
AT2G35300	4.84281	5.60893	1.38188	4.05891	4.93e-05	0.000111335	Late embryogenesis abundant protein, group 1 protein
AT2G35658	44.0766	3.08407	0.375963	8.20311	2.34e-16	1.15e-15
AT2G35680	1219.48	1.09995	0.0989329	11.1182	1.02e-28	8.53e-28	Phosphotyrosine protein phosphatases superfamily protein
AT2G35733	25.9524	6.1745	1.07682	5.73401	9.81e-09	3.05e-08
AT2G35736	29.9919	8.24068	1.21602	6.77679	1.23e-11	4.62e-11
AT2G35940	1655.29	2.04105	0.0813353	25.0942	5.75e-139	5.3e-137	BEL1-like homeodomain 1
AT2G35960	7.38696	2.506	0.833796	3.00553	0.00265119	0.00491063	NDR1/HIN1-like 12
AT2G35990	151.963	8.72764	1.03326	8.44668	3e-17	1.54e-16	Putative lysine decarboxylase family protein
AT2G36020	28.2271	8.15363	1.21553	6.70791	1.97e-11	7.33e-11	HVA22-like protein J
AT2G36100	13.2712	3.25899	0.699815	4.65692	3.21e-06	8.16e-06	Uncharacterised protein family (UPF0497)
AT2G36380	383.904	1.00963	0.136474	7.39793	1.38e-13	5.83e-13	pleiotropic drug resistance 6
AT2G36402	2.2419	3.39023	1.57111	2.15786	0.0309385	0.0484323	transposable element gene
AT2G36550	11.0341	1.3992	0.599225	2.33501	0.0195428	0.0318007
AT2G36580	1394.49	2.279	0.106842	21.3306	5.9e-101	3.26e-99	Pyruvate kinase family protein
AT2G36670	298.488	1.41789	0.130702	10.8483	2.03e-27	1.63e-26	Eukaryotic aspartyl protease family protein
AT2G36680	345.865	1.08919	0.122653	8.88028	6.67e-19	3.69e-18	Modifier of rudimentary (Mod(r)) protein
AT2G36690	4.59074	2.95381	1.11459	2.65012	0.00804626	0.0139402	2-oxoglutarate (2OG) and Fe(II)-dependent oxygenase superfamily protein
AT2G36695	5.22433	5.7114	1.36861	4.17314	3e-05	6.94e-05
AT2G36780	55.8262	6.27104	0.758367	8.26913	1.35e-16	6.71e-16	UDP-Glycosyltransferase superfamily protein
AT2G36790	84.2493	7.87328	1.04062	7.56593	3.85e-14	1.67e-13	UDP-glucosyl transferase 73C6
AT2G36792	19.3494	3.82354	0.659043	5.80166	6.57e-09	2.06e-08	other RNA
AT2G36810	1157.13	1.0945	0.0886221	12.3501	4.86e-35	5.14e-34	ARM repeat superfamily protein
AT2G36970	51.0411	1.11903	0.276287	4.05026	5.12e-05	0.000115379	UDP-Glycosyltransferase superfamily protein
AT2G36980	192.127	2.43897	0.176539	13.8155	2.06e-43	2.85e-42	Tetratricopeptide repeat (TPR)-like superfamily protein
AT2G37040	1863.08	1.87011	0.0951879	19.6465	6.2e-86	2.53e-84	PHE ammonia lyase 1
AT2G37130	37.7603	7.60751	1.2101	6.28666	3.24e-10	1.11e-09	Peroxidase superfamily protein
AT2G37150	150.214	1.82485	0.188138	9.69957	3.03e-22	1.94e-21	RING/U-box superfamily protein
AT2G37370	2.62044	3.6707	1.53345	2.39376	0.0166768	0.0274494
AT2G37440	7.8636	6.30745	1.30323	4.83987	1.3e-06	3.43e-06	DNAse I-like superfamily protein
AT2G37710	1076.6	2.09663	0.123632	16.9587	1.66e-64	4.15e-63	receptor lectin kinase
AT2G37760	335.369	3.71683	0.172967	21.4887	1.98e-102	1.13e-100	NAD(P)-linked oxidoreductase superfamily protein
AT2G37770	637.697	3.58052	0.134055	26.7094	3.66e-157	4.3e-155	NAD(P)-linked oxidoreductase superfamily protein
AT2G37940	865.124	1.53625	0.0970681	15.8266	2.04e-56	4.16e-55	Arabidopsis Inositol phosphorylceramide synthase 2
AT2G38130	201.621	1.03325	0.180282	5.73129	9.97e-09	3.09e-08	Acyl-CoA N-acyltransferases (NAT) superfamily protein
AT2G38290	832.567	1.11617	0.0996893	11.1964	4.24e-29	3.6e-28	ammonium transporter 2
AT2G38300	192.42	1.56717	0.162455	9.64683	5.07e-22	3.23e-21	myb-like HTH transcriptional regulator family protein
AT2G38360	100.503	6.5343	0.619182	10.5531	4.91e-26	3.74e-25	prenylated RAB acceptor 1.B4
AT2G38390	12.3333	6.96944	1.30646	5.33459	9.58e-08	2.76e-07	Peroxidase superfamily protein
AT2G38410	394.306	1.21429	0.127784	9.50274	2.04e-21	1.27e-20	ENTH/VHS/GAT family protein
AT2G38470	472.518	4.10387	0.158661	25.8657	1.62e-147	1.72e-145	WRKY DNA-binding protein 33
AT2G38830	3.78871	5.25397	1.42885	3.67705	0.000235948	0.000495575	Ubiquitin-conjugating enzyme/RWD-like protein
AT2G38860	7.31221	5.20922	1.31302	3.96736	7.27e-05	0.000161799	Class I glutamine amidotransferase-like superfamily protein
AT2G38870	1581.77	3.77853	0.119929	31.5064	7.1e-218	1.96e-215	Serine protease inhibitor, potato inhibitor I-type family protein
AT2G38940	66.5962	2.91186	0.312001	9.33286	1.03e-20	6.2e-20	phosphate transporter 1;4
AT2G38950	643.357	1.05608	0.106386	9.92691	3.18e-23	2.14e-22	Transcription factor jumonji (jmj) family protein / zinc finger (C5HC2 type) family protein
AT2G39040	4.76019	5.58833	1.38104	4.04648	5.2e-05	0.000117187	Peroxidase superfamily protein
AT2G39050	226.214	3.2729	0.199393	16.4143	1.51e-60	3.42e-59	hydroxyproline-rich glycoprotein family protein
AT2G39110	133.759	1.10363	0.178401	6.18621	6.16e-10	2.07e-09	Protein kinase superfamily protein
AT2G39120	15.9123	1.31282	0.496106	2.64625	0.00813904	0.0140879	Ubiquitin carboxyl-terminal hydrolase family protein
AT2G39200	198.674	5.07213	0.293534	17.2796	6.71e-67	1.79e-65	Seven transmembrane MLO family protein
AT2G39210	297.649	3.88086	0.183874	21.1061	6.99e-99	3.69e-97	Major facilitator superfamily protein
AT2G39330	24.2797	4.43285	0.691692	6.40871	1.47e-10	5.17e-10	jacalin-related lectin 23
AT2G39350	17.0119	3.44731	0.635071	5.42823	5.69e-08	1.67e-07	ABC-2 type transporter family protein
AT2G39360	310.378	1.49772	0.129289	11.5842	4.95e-31	4.54e-30	Protein kinase superfamily protein
AT2G39400	30.158	1.92192	0.4056	4.73845	2.15e-06	5.57e-06	alpha/beta-Hydrolases superfamily protein
AT2G39410	199.797	2.20774	0.170608	12.9404	2.66e-38	3.14e-37	alpha/beta-Hydrolases superfamily protein
AT2G39420	341.414	3.94694	0.184536	21.3884	1.71e-101	9.56e-100	alpha/beta-Hydrolases superfamily protein
AT2G39430	551.465	3.84506	0.152309	25.2451	1.28e-140	1.22e-138	Disease resistance-responsive (dirigent-like protein) family protein
AT2G39530	119.547	7.05042	0.670902	10.5089	7.86e-26	5.93e-25	Uncharacterised protein family (UPF0497)
AT2G39660	84.5704	2.40424	0.245794	9.78151	1.35e-22	8.86e-22	botrytis-induced kinase1
AT2G39790	1156.67	1.33509	0.0929791	14.359	9.35e-47	1.43e-45	Mitochondrial glycoprotein family protein
AT2G40020	38.8634	1.03626	0.310614	3.33617	0.000849403	0.00167574	Nucleolar histone methyltransferase-related protein
AT2G40095	76.14	3.83081	0.333429	11.4891	1.5e-30	1.34e-29	Alpha/beta hydrolase related protein
AT2G40100	293.964	4.20833	0.192638	21.8458	8.53e-106	5.08e-104	light harvesting complex photosystem II
AT2G40113	227.704	2.12193	0.158447	13.392	6.73e-41	8.66e-40	Pollen Ole e 1 allergen and extensin family protein
AT2G40116	26.1879	8.05468	1.22791	6.55964	5.39e-11	1.95e-10	Phosphoinositide-specific phospholipase C family protein
AT2G40140	223.819	2.27318	0.159132	14.2849	2.72e-46	4.1e-45	zinc finger (CCCH-type) family protein
AT2G40150	1052.14	2.60978	0.113644	22.9646	1.05e-116	7.4e-115	TRICHOME BIREFRINGENCE-LIKE 28
AT2G40270	1094.38	2.05044	0.106147	19.3169	3.87e-83	1.47e-81	Protein kinase family protein
AT2G40340	4.80047	3.0067	1.09716	2.74045	0.00613557	0.0108202	Integrase-type DNA-binding superfamily protein
AT2G40350	10.8714	2.91617	0.764043	3.81677	0.000135211	0.000292044	Integrase-type DNA-binding superfamily protein
AT2G40460	312.602	1.91181	0.133929	14.2748	3.14e-46	4.72e-45	Major facilitator superfamily protein
AT2G40520	209.926	1.37392	0.155763	8.82057	1.14e-18	6.22e-18	Nucleotidyltransferase family protein
AT2G40530	169.869	1.47413	0.163749	9.00237	2.21e-19	1.25e-18
AT2G40610	1568.3	1.02448	0.0890115	11.5095	1.18e-30	1.07e-29	expansin A8
AT2G40740	11.6554	5.88886	1.26412	4.65847	3.19e-06	8.11e-06	WRKY DNA-binding protein 55
AT2G40955	19.1712	5.71458	1.08287	5.27726	1.31e-07	3.74e-07
AT2G41110	5868.68	3.15979	0.104132	30.3439	3.02e-202	6.11e-200	calmodulin 2
AT2G41130	165.735	1.50178	0.178168	8.42901	3.49e-17	1.78e-16	basic helix-loop-helix (bHLH) DNA-binding superfamily protein
AT2G41220	712.947	1.05844	0.107317	9.86278	6.04e-23	4.01e-22	glutamate synthase 2
AT2G41250	67.2798	5.90563	1.08704	5.43276	5.55e-08	1.63e-07	Haloacid dehalogenase-like hydrolase (HAD) superfamily protein
AT2G41415	1863.43	2.97182	0.0951938	31.2187	5.95e-214	1.55e-211	Maternally expressed gene (MEG) family protein
AT2G41490	114.098	1.00959	0.188633	5.35212	8.69e-08	2.51e-07	UDP-glcnac-adolichol phosphate glcnac-1-p-transferase
AT2G41640	197.51	3.49594	0.20602	16.9689	1.39e-64	3.49e-63	Glycosyltransferase family 61 protein
AT2G41650	165.773	3.41853	0.222993	15.3302	4.8e-53	8.84e-52
AT2G41840	230.824	2.6217	0.167051	15.694	1.66e-55	3.29e-54	Ribosomal protein S5 family protein
AT2G41910	31.8619	1.53941	0.39087	3.93843	8.2e-05	0.000181396	Protein kinase superfamily protein
AT2G42010	592.172	1.31194	0.108869	12.0506	1.93e-33	1.92e-32	phospholipase D beta 1
AT2G42020	42.3789	1.44743	0.31268	4.62912	3.67e-06	9.28e-06	pre-tRNA
AT2G42030	240.164	1.0862	0.148993	7.29028	3.09e-13	1.27e-12	RING/U-box superfamily protein
AT2G42360	39.0307	8.62449	1.20744	7.14276	9.15e-13	3.68e-12	RING/U-box superfamily protein
AT2G42370	395.461	6.22797	0.293965	21.1861	1.28e-99	6.85e-98
AT2G42770	234.362	1.46019	0.143543	10.1725	2.63e-24	1.85e-23	Peroxisomal membrane 22 kDa (Mpv17/PMP22) family protein
AT2G42800	146.666	1.37439	0.185965	7.39055	1.46e-13	6.14e-13	receptor like protein 29
AT2G42890	300.868	2.02215	0.165928	12.1869	3.65e-34	3.73e-33	MEI2-like 2
AT2G42900	360.899	2.22726	0.140381	15.8658	1.09e-56	2.25e-55	Plant basic secretory protein (BSP) family protein
AT2G43000	26.5368	8.06143	1.21755	6.62101	3.57e-11	1.3e-10	NAC domain containing protein 42
AT2G43090	297.131	1.189	0.135977	8.74417	2.25e-18	1.21e-17	Aconitase/3-isopropylmalate dehydratase protein
AT2G43160	2784.28	1.64326	0.0927441	17.7183	3.03e-70	8.84e-69	ENTH/VHS family protein
AT2G43320	318.513	2.37606	0.142007	16.732	7.66e-63	1.83e-61	S-adenosyl-L-methionine-dependent methyltransferases superfamily protein
AT2G43490	550.705	1.32063	0.104575	12.6285	1.47e-36	1.64e-35	Ypt/Rab-GAP domain of gyp1p superfamily protein
AT2G43530	37.3072	1.00691	0.313066	3.21628	0.00129864	0.00250168	Scorpion toxin-like knottin superfamily protein
AT2G43535	83.6176	1.08346	0.250305	4.32854	1.5e-05	3.58e-05	Scorpion toxin-like knottin superfamily protein
AT2G43540	1288.41	1.40483	0.124988	11.2397	2.6e-29	2.22e-28
AT2G43580	6314.83	8.60921	0.24642	34.9372	2.03e-267	9.79e-265	Chitinase family protein
AT2G43590	3.09257	2.93271	1.34683	2.17748	0.0294447	0.0463174	Chitinase family protein
AT2G43850	494.2	2.24686	0.119911	18.7378	2.44e-78	8.32e-77	Integrin-linked protein kinase family
AT2G43860	373.118	1.89771	0.126757	14.9712	1.13e-50	1.93e-49	Pectin lyase-like superfamily protein
AT2G43940	4.04971	4.32467	1.40811	3.07125	0.00213161	0.00399465	S-adenosyl-L-methionine-dependent methyltransferases superfamily protein
AT2G44020	8.93431	4.59202	1.14753	4.00165	6.29e-05	0.00014081	Mitochondrial transcription termination factor family protein
AT2G44180	503.614	1.92166	0.116425	16.5056	3.35e-61	7.66e-60	methionine aminopeptidase 2A
AT2G44250	37.8953	7.61062	1.22152	6.23045	4.65e-10	1.58e-09	Protein of Unknown Function (DUF239)
AT2G44290	69.6512	1.75002	0.249946	7.00158	2.53e-12	9.93e-12	Bifunctional inhibitor/lipid-transfer protein/seed storage 2S albumin superfamily protein
AT2G44300	1110.42	3.2731	0.105632	30.9858	8.37e-211	2.1e-208	Bifunctional inhibitor/lipid-transfer protein/seed storage 2S albumin superfamily protein
AT2G44310	2.45853	3.55251	1.5432	2.30205	0.0213324	0.0344819	Calcium-binding EF-hand family protein
AT2G44390	171.379	7.30771	0.618894	11.8077	3.56e-32	3.39e-31	Cysteine/Histidine-rich C1 domain family protein
AT2G44400	6.47896	5.03937	1.33004	3.7889	0.000151316	0.000325113	Cysteine/Histidine-rich C1 domain family protein
AT2G44410	8.9786	4.58623	1.14817	3.99437	6.49e-05	0.000144983	RING/U-box superfamily protein
AT2G44420	1118.09	1.26614	0.0897655	14.105	3.54e-45	5.15e-44	protein N-terminal asparagine amidohydrolase family protein
AT2G44450	30.1228	1.77745	0.396338	4.48468	7.3e-06	1.8e-05	beta glucosidase 15
AT2G44480	2.05249	4.35451	1.63528	2.66285	0.00774825	0.0134648	beta glucosidase 17
AT2G44500	157.958	1.82082	0.199008	9.14948	5.72e-20	3.32e-19	O-fucosyltransferase family protein
AT2G44510	740.114	2.00948	0.119627	16.7979	2.53e-63	6.16e-62	CDK inhibitor P21 binding protein
AT2G44890	1.51993	3.93628	1.74858	2.25112	0.0243777	0.0389946	cytochrome P450, family 704, subfamily A, polypeptide 1
AT2G45135	88.7297	7.35453	0.853539	8.61652	6.9e-18	3.64e-17	RING/U-box superfamily protein
AT2G45150	828.49	1.07754	0.0995416	10.825	2.62e-27	2.08e-26	cytidinediphosphate diacylglycerol synthase 4
AT2G45180	527.24	1.03362	0.107477	9.61716	6.77e-22	4.29e-21	Bifunctional inhibitor/lipid-transfer protein/seed storage 2S albumin superfamily protein
AT2G45220	556.98	9.27747	0.655157	14.1607	1.6e-45	2.36e-44	Plant invertase/pectin methylesterase inhibitor superfamily
AT2G45350	12.7042	1.49933	0.619419	2.42055	0.015497	0.0256533	Pentatricopeptide repeat (PPR) superfamily protein
AT2G45500	304.368	1.47208	0.127021	11.5893	4.67e-31	4.28e-30	AAA-type ATPase family protein
AT2G45510	5.55284	3.85259	1.22327	3.14942	0.00163594	0.00311099	cytochrome P450, family 704, subfamily A, polypeptide 2
AT2G45530	194.733	4.46155	0.254748	17.5136	1.13e-68	3.16e-67	RING/U-box superfamily protein
AT2G45580	700.303	9.12429	0.559619	16.3045	9.17e-60	2.03e-58	cytochrome P450, family 76, subfamily C, polypeptide 3
AT2G45690	159.759	1.14294	0.163791	6.97799	2.99e-12	1.17e-11	shrunken seed protein (SSE1)
AT2G45910	342.061	1.37606	0.130432	10.55	5.08e-26	3.86e-25	U-box domain-containing protein kinase family protein
AT2G45920	555.985	1.72522	0.105541	16.3464	4.61e-60	1.03e-58	U-box domain-containing protein
AT2G45940	94.4553	2.80772	0.262463	10.6976	1.04e-26	8.15e-26	Protein of unknown function (DUF295)
AT2G46150	147.552	2.7075	0.202643	13.3609	1.02e-40	1.31e-39	Late embryogenesis abundant (LEA) hydroxyproline-rich glycoprotein family
AT2G46160	41.1734	5.00115	0.604846	8.26847	1.36e-16	6.75e-16	RING/U-box superfamily protein
AT2G46270	235.937	1.38179	0.141666	9.7539	1.78e-22	1.15e-21	G-box binding factor 3
AT2G46430	932.656	1.51891	0.0950786	15.9753	1.9e-57	3.98e-56	cyclic nucleotide gated channel 3
AT2G46440	907.805	1.21475	0.113208	10.7302	7.34e-27	5.75e-26	cyclic nucleotide-gated channels
AT2G46450	1606.24	1.11016	0.101079	10.9831	4.61e-28	3.78e-27	cyclic nucleotide-gated channel 12
AT2G46500	295.373	1.39804	0.136992	10.2053	1.88e-24	1.33e-23	phosphoinositide 4-kinase gamma 4
AT2G46505	612.823	1.25884	0.106466	11.824	2.94e-32	2.8e-31	succinate dehydrogenase subunit 4
AT2G46740	10.7688	1.48459	0.613946	2.41811	0.0156014	0.0258011	D-arabinono-1,4-lactone oxidase family protein
AT2G46750	2.64563	4.74488	1.52628	3.10878	0.0018786	0.00354629	D-arabinono-1,4-lactone oxidase family protein
AT2G46950	32.6787	2.51451	0.398159	6.31535	2.7e-10	9.3e-10	cytochrome P450, family 709, subfamily B, polypeptide 2
AT2G46960	56.0478	3.2443	0.36282	8.9419	3.83e-19	2.14e-18	cytochrome P450, family 709, subfamily B, polypeptide 1
AT2G47000	1513.78	4.36911	0.115982	37.6707	0	0	ATP binding cassette subfamily B4
AT2G47140	486.837	4.43354	0.359049	12.348	4.99e-35	5.28e-34	NAD(P)-binding Rossmann-fold superfamily protein
AT2G47150	271.125	3.55892	0.389157	9.14521	5.95e-20	3.46e-19	NAD(P)-binding Rossmann-fold superfamily protein
AT2G47210	691.477	1.65072	0.113357	14.5622	4.89e-48	7.75e-47	myb-like transcription factor family protein
AT2G47280	4.12981	2.2691	1.0556	2.14958	0.0315882	0.0493878	Pectin lyase-like superfamily protein
AT2G47485	630.382	1.33272	0.121681	10.9526	6.46e-28	5.25e-27
AT2G47780	14.4659	4.25527	0.829878	5.12758	2.93e-07	8.17e-07	Rubber elongation factor protein (REF)
AT2G47800	599.679	2.6593	0.14486	18.3577	2.86e-75	9.2e-74	multidrug resistance-associated protein 4
AT3G01080	264.901	2.74769	0.169994	16.1634	9.13e-59	1.98e-57	WRKY DNA-binding protein 58
AT3G01175	14.1365	4.66675	0.943005	4.94881	7.47e-07	2e-06	Protein of unknown function (DUF1666)
AT3G01290	5568.64	2.60564	0.114225	22.8115	3.53e-115	2.39e-113	SPFH/Band 7/PHB domain-containing membrane-associated protein family
AT3G01350	177.069	1.41259	0.175458	8.05086	8.22e-16	3.92e-15	Major facilitator superfamily protein
AT3G01420	821.484	9.66661	1.29475	7.46598	8.27e-14	3.53e-13	Peroxidase superfamily protein
AT3G01513	20.576	4.17654	0.682535	6.11916	9.41e-10	3.13e-09
AT3G01720	1090.5	1.59753	0.0928117	17.2126	2.14e-66	5.64e-65
AT3G01760	31.3336	5.4253	0.779696	6.95823	3.45e-12	1.34e-11	Transmembrane amino acid transporter family protein
AT3G01830	369.217	7.41201	0.432253	17.1474	6.58e-66	1.71e-64	Calcium-binding EF-hand family protein
AT3G01970	530.641	8.21156	0.523423	15.6882	1.82e-55	3.59e-54	WRKY DNA-binding protein 45
AT3G01990	262.877	2.67635	0.173527	15.4232	1.14e-53	2.15e-52	ACT domain repeat 6
AT3G02040	482.452	4.58922	0.174015	26.3726	2.83e-153	3.2e-151	senescence-related gene 3
AT3G02070	354.196	1.38599	0.124253	11.1546	6.8e-29	5.72e-28	Cysteine proteinases superfamily protein
AT3G02140	120.707	1.13008	0.186003	6.07561	1.24e-09	4.09e-09	AFP2 (ABI five-binding protein 2) family protein
AT3G02150	828.287	1.68968	0.0949801	17.7898	8.48e-71	2.5e-69	plastid transcription factor 1
AT3G02190	405.012	1.22144	0.131493	9.289	1.56e-20	9.28e-20	Ribosomal protein L39 family protein
AT3G02240	38.8399	8.61676	1.21094	7.11575	1.11e-12	4.45e-12
AT3G02360	2545.89	1.19242	0.0868674	13.7269	7e-43	9.6e-42	6-phosphogluconate dehydrogenase family protein
AT3G02460	618.983	1.00871	0.114256	8.82851	1.06e-18	5.81e-18	Ypt/Rab-GAP domain of gyp1p superfamily protein
AT3G02480	26.8538	7.11632	1.22599	5.80454	6.45e-09	2.03e-08	Late embryogenesis abundant protein (LEA) family protein
AT3G02550	31.9211	2.69141	0.411245	6.54455	5.97e-11	2.15e-10	LOB domain-containing protein 41
AT3G02610	33.2107	2.61524	0.415591	6.29281	3.12e-10	1.07e-09	Plant stearoyl-acyl-carrier-protein desaturase family protein
AT3G02740	1045.72	1.40738	0.0883975	15.921	4.53e-57	9.4e-56	Eukaryotic aspartyl protease family protein
AT3G02770	975.546	1.11858	0.109695	10.1972	2.04e-24	1.44e-23	Ribonuclease E inhibitor RraA/Dimethylmenaquinone methyltransferase
AT3G02800	117.32	2.47187	0.21352	11.5767	5.41e-31	4.94e-30	Tyrosine phosphatase family protein
AT3G02840	253.632	8.13909	0.657625	12.3765	3.5e-35	3.73e-34	ARM repeat superfamily protein
AT3G02875	366.999	1.93819	0.134888	14.3688	8.12e-47	1.24e-45	Peptidase M20/M25/M40 family protein
AT3G03020	521.774	2.31616	0.124905	18.5434	9.22e-77	3.06e-75
AT3G03240	3.61926	2.56039	1.17174	2.18512	0.0288799	0.0455202	alpha/beta-Hydrolases superfamily protein
AT3G03270	547.708	1.22392	0.106091	11.5365	8.63e-31	7.82e-30	Adenine nucleotide alpha hydrolases-like superfamily protein
AT3G03310	436.835	2.30656	0.129266	17.8435	3.25e-71	9.63e-70	lecithin:cholesterol acyltransferase 3
AT3G03341	14.4451	2.24073	0.58446	3.83384	0.000126158	0.000273338
AT3G03440	443.057	2.95671	0.14881	19.8691	7.54e-88	3.21e-86	ARM repeat superfamily protein
AT3G03470	1591.73	3.68003	0.233344	15.7708	4.94e-56	9.9e-55	cytochrome P450, family 87, subfamily A, polypeptide 9
AT3G03480	207.08	2.14107	0.164899	12.9841	1.51e-38	1.79e-37	acetyl CoA:(Z)-3-hexen-1-ol acetyltransferase
AT3G03560	1501.84	1.38598	0.0857685	16.1596	9.72e-59	2.1e-57
AT3G03610	490.427	1.80034	0.120266	14.9697	1.16e-50	1.97e-49	ELMO/CED-12 family protein
AT3G03620	3.88137	2.68904	1.18474	2.26974	0.0232236	0.0373113	MATE efflux family protein
AT3G03670	38.8021	7.65066	1.21001	6.3228	2.57e-10	8.87e-10	Peroxidase superfamily protein
AT3G03700	20.4517	2.61814	0.503141	5.20359	1.95e-07	5.5e-07	Plasma-membrane choline transporter family protein
AT3G03740	786.48	1.01784	0.0919027	11.0752	1.66e-28	1.37e-27	BTB-POZ and MATH domain 4
AT3G03870	1107.89	1.86799	0.104148	17.9359	6.19e-72	1.87e-70
AT3G03990	1033.8	1.16194	0.0902359	12.8767	6.09e-38	7.08e-37	alpha/beta-Hydrolases superfamily protein
AT3G04000	137.266	2.68617	0.218256	12.3074	8.26e-35	8.66e-34	NAD(P)-binding Rossmann-fold superfamily protein
AT3G04010	146.209	5.24025	0.347639	15.0739	2.41e-51	4.19e-50	O-Glycosyl hydrolases family 17 protein
AT3G04060	174.543	5.18263	0.334317	15.5021	3.36e-54	6.41e-53	NAC domain containing protein 46
AT3G04070	807.08	6.00122	0.301511	19.9038	3.77e-88	1.63e-86	NAC domain containing protein 47
AT3G04110	271.538	2.27846	0.145699	15.6382	4e-55	7.84e-54	glutamate receptor 1.1
AT3G04200	8.6946	1.54366	0.709126	2.17685	0.0294916	0.0463795	RmlC-like cupins superfamily protein
AT3G04220	41.5978	4.1975	0.509715	8.23498	1.8e-16	8.85e-16	Disease resistance protein (TIR-NBS-LRR class) family
AT3G04240	2813.07	1.46385	0.0752045	19.4649	2.18e-84	8.52e-83	Tetratricopeptide repeat (TPR)-like superfamily protein
AT3G04320	2.60581	4.71096	1.53639	3.06626	0.00216756	0.00405918	Kunitz family trypsin and protease inhibitor protein
AT3G04530	4.72355	5.56954	1.38054	4.03431	5.48e-05	0.000123292	phosphoenolpyruvate carboxylase kinase 2
AT3G04580	743.136	1.01832	0.0940641	10.8258	2.6e-27	2.07e-26	Signal transduction histidine kinase, hybrid-type, ethylene sensor
AT3G04640	411.982	3.82695	0.169202	22.6177	2.9e-113	1.94e-111	glycine-rich protein
AT3G04670	622.934	1.45257	0.100406	14.4671	1.96e-47	3.05e-46	WRKY DNA-binding protein 39
AT3G04690	21.0415	6.75899	1.23147	5.48855	4.05e-08	1.2e-07	Malectin/receptor-like protein kinase family protein
AT3G04715	9.35348	5.56325	1.2848	4.33004	1.49e-05	3.56e-05
AT3G04717	159.324	9.68396	1.18627	8.16339	3.26e-16	1.59e-15
AT3G04720	2051.51	4.79613	0.33478	14.3262	1.5e-46	2.27e-45	pathogenesis-related 4
AT3G05090	1472.01	1.08946	0.0815953	13.352	1.15e-40	1.47e-39	Transducin/WD40 repeat-like superfamily protein
AT3G05165	565.862	1.4968	0.1266	11.823	2.97e-32	2.83e-31	Major facilitator superfamily protein
AT3G05200	755.475	2.60176	0.114534	22.716	3.11e-114	2.08e-112	RING/U-box superfamily protein
AT3G05360	366.173	4.39579	0.194876	22.5569	1.15e-112	7.62e-111	receptor like protein 30
AT3G05380	735.532	1.26096	0.101124	12.4695	1.1e-35	1.18e-34	DIRP ;Myb-like DNA-binding domain
AT3G05390	22.287	7.80701	1.22556	6.37014	1.89e-10	6.58e-10
AT3G05400	50.0738	6.52945	0.888024	7.35278	1.94e-13	8.1e-13	Major facilitator superfamily protein
AT3G05500	953.468	2.03148	0.103389	19.6489	5.91e-86	2.42e-84	Rubber elongation factor protein (REF)
AT3G05580	351.239	1.71205	0.125842	13.6048	3.75e-42	5.04e-41	Calcineurin-like metallo-phosphoesterase superfamily protein
AT3G05630	265.734	4.36187	0.230312	18.939	5.44e-80	1.93e-78	phospholipase D P2
AT3G05650	994.246	1.07779	0.0954199	11.2953	1.38e-29	1.19e-28	receptor like protein 32
AT3G05780	2.18461	3.40351	1.58377	2.14899	0.0316353	0.049449	lon protease 3
AT3G05830	445.014	1.44479	0.11692	12.3571	4.46e-35	4.73e-34
AT3G05835	18.9848	1.77152	0.467774	3.78712	0.000152404	0.000327151	pre-tRNA
AT3G05930	4.18365	3.43268	1.29915	2.64225	0.00823568	0.0142434	germin-like protein 8
AT3G05936	54.6377	1.01051	0.261088	3.87038	0.000108667	0.000237355
AT3G05937	53.5595	1.25176	0.289129	4.3294	1.5e-05	3.57e-05
AT3G05970	2575.09	1.2213	0.0733755	16.6445	3.32e-62	7.8e-61	long-chain acyl-CoA synthetase 6
AT3G06300	493.911	1.57517	0.118778	13.2615	3.87e-40	4.84e-39	P4H isoform 2
AT3G06420	237.959	2.3933	0.180303	13.2737	3.29e-40	4.12e-39	Ubiquitin-like superfamily protein
AT3G06450	1088.08	1.34792	0.0908553	14.8359	8.58e-50	1.43e-48	HCO3- transporter family
AT3G06470	195.907	1.6296	0.170414	9.56261	1.15e-21	7.2e-21	GNS1/SUR4 membrane protein family
AT3G06490	35.2374	4.36797	0.55671	7.84604	4.29e-15	1.97e-14	myb domain protein 108
AT3G06500	2800.95	2.04573	0.0825462	24.7829	1.37e-135	1.22e-133	Plant neutral invertase family protein
AT3G06540	702.066	1.13685	0.0972977	11.6842	1.53e-31	1.43e-30	Rab escort protein
AT3G06760	543.271	1.10356	0.109763	10.054	8.82e-24	6.08e-23	Drought-responsive family protein
AT3G06780	397.933	1.02484	0.128657	7.96573	1.64e-15	7.71e-15	glycine-rich protein
AT3G06810	1441.96	1.57114	0.103867	15.1264	1.08e-51	1.92e-50	acyl-CoA dehydrogenase-related
AT3G06860	2018.8	1.1516	0.0889324	12.9492	2.38e-38	2.8e-37	multifunctional protein 2
AT3G06890	34.0086	2.34787	0.397114	5.91233	3.37e-09	1.08e-08
AT3G07195	186.128	3.84934	0.227433	16.9252	2.93e-64	7.25e-63	RPM1-interacting protein 4 (RIN4) family protein
AT3G07250	24.7818	7.96553	1.22045	6.52673	6.72e-11	2.41e-10	nuclear transport factor 2 (NTF2) family protein / RNA recognition motif (RRM)-containing protein
AT3G07350	223.57	1.59704	0.152703	10.4584	1.34e-25	1e-24	Protein of unknown function (DUF506)
AT3G07370	601.125	1.53374	0.111724	13.7279	6.91e-43	9.48e-42	carboxyl terminus of HSC70-interacting protein
AT3G07390	4936.68	1.66301	0.0821613	20.2408	4.29e-91	1.96e-89	auxin-responsive family protein
AT3G07520	645.417	2.85392	0.112242	25.4265	1.29e-142	1.3e-140	glutamate receptor 1.4
AT3G07580	205.332	2.56479	0.174347	14.7108	5.49e-49	8.94e-48
AT3G07600	38.7195	6.15205	0.885918	6.94426	3.8e-12	1.47e-11	Heavy metal transport/detoxification superfamily protein
AT3G07700	2029.77	1.24876	0.0851495	14.6654	1.07e-48	1.73e-47	Protein kinase superfamily protein
AT3G07720	1275.23	2.01824	0.0928017	21.7479	7.23e-105	4.22e-103	Galactose oxidase/kelch repeat superfamily protein
AT3G07760	372.703	1.03985	0.117709	8.83413	1.01e-18	5.53e-18	Sterile alpha motif (SAM) domain-containing protein
AT3G07780	1937.54	1.51012	0.0823943	18.328	4.95e-75	1.58e-73	Protein of unknown function (DUF1423)
AT3G07870	419.942	1.78761	0.125312	14.2653	3.6e-46	5.4e-45	F-box and associated interaction domains-containing protein
AT3G07970	2.79667	4.82573	1.51602	3.18315	0.0014568	0.00279034	Pectin lyase-like superfamily protein
AT3G08040	5.97062	2.83999	0.997113	2.84822	0.0043965	0.0078954	MATE efflux family protein
AT3G08590	4265.34	1.12915	0.0745365	15.149	7.69e-52	1.37e-50	Phosphoglycerate mutase, 2,3-bisphosphoglycerate-independent
AT3G08690	825.037	1.08559	0.0969813	11.1938	4.37e-29	3.7e-28	ubiquitin-conjugating enzyme 11
AT3G08710	422.374	1.24914	0.115892	10.7785	4.35e-27	3.44e-26	thioredoxin H-type 9
AT3G08720	699.652	3.87156	0.133285	29.0473	1.66e-185	2.74e-183	serine/threonine protein kinase 2
AT3G08760	890.078	2.16279	0.104229	20.7503	1.22e-95	6.1e-94	Protein kinase superfamily protein
AT3G08860	218.631	8.66661	0.849928	10.1969	2.05e-24	1.44e-23	PYRIMIDINE 4
AT3G08870	435.504	2.62999	0.149083	17.6411	1.19e-69	3.42e-68	Concanavalin A-like lectin protein kinase family protein
AT3G08970	213.868	3.03276	0.209606	14.4689	1.91e-47	2.98e-46	DNAJ heat shock N-terminal domain-containing protein
AT3G09000	497.166	1.12354	0.107014	10.499	8.73e-26	6.57e-25	proline-rich family protein
AT3G09010	615.221	3.16219	0.127639	24.7744	1.69e-135	1.5e-133	Protein kinase superfamily protein
AT3G09020	420.843	3.99474	0.166104	24.0496	8.43e-128	6.86e-126	alpha 1,4-glycosyltransferase family protein
AT3G09030	413.675	1.20513	0.123785	9.73567	2.12e-22	1.37e-21	BTB/POZ domain-containing protein
AT3G09220	39.7763	5.43992	0.714216	7.61662	2.6e-14	1.14e-13	laccase 7
AT3G09260	12.111	2.27113	0.661956	3.43094	0.000601491	0.00120741	Glycosyl hydrolase superfamily protein
AT3G09270	854.097	8.75631	0.452475	19.352	1.96e-83	7.53e-82	glutathione S-transferase TAU 8
AT3G09390	4068.89	1.95987	0.213428	9.18285	4.2e-20	2.46e-19	metallothionein 2A
AT3G09405	118.56	3.00674	0.230798	13.0276	8.52e-39	1.02e-37	Pectinacetylesterase family protein
AT3G09490	192.013	2.0552	0.169423	12.1306	7.27e-34	7.35e-33	Tetratricopeptide repeat (TPR)-like superfamily protein
AT3G09520	211.945	4.12703	0.224942	18.3471	3.48e-75	1.12e-73	exocyst subunit exo70 family protein H4
AT3G09600	132.63	1.51877	0.187864	8.08442	6.25e-16	2.99e-15	Homeodomain-like superfamily protein
AT3G09735	64.4414	1.08736	0.252299	4.30978	1.63e-05	3.88e-05	S1FA-like DNA-binding protein
AT3G09830	1062.69	2.54237	0.109225	23.2764	7.69e-120	5.59e-118	Protein kinase superfamily protein
AT3G09910	13.7382	2.53838	0.6324	4.01387	5.97e-05	0.000133996	RAB GTPase homolog C2B
AT3G09940	816.677	8.56314	0.430803	19.8771	6.42e-88	2.75e-86	monodehydroascorbate reductase
AT3G09960	45.3404	6.97907	1.05277	6.62922	3.37e-11	1.23e-10	Calcineurin-like metallo-phosphoesterase superfamily protein
AT3G10010	797.053	1.12973	0.0913106	12.3724	3.69e-35	3.92e-34	demeter-like 2
AT3G10020	1385.63	1.21869	0.106335	11.4609	2.07e-30	1.85e-29
AT3G10190	53.6418	1.87688	0.286065	6.56104	5.34e-11	1.93e-10	Calcium-binding EF-hand family protein
AT3G10250	398.262	1.33228	0.129135	10.317	5.91e-25	4.28e-24	Plant protein 1589 of unknown function
AT3G10300	1053.65	1.92472	0.12197	15.7802	4.26e-56	8.57e-55	Calcium-binding EF-hand family protein
AT3G10320	278.919	7.59812	0.530294	14.3281	1.46e-46	2.22e-45	Glycosyltransferase family 61 protein
AT3G10380	2208.36	1.07975	0.0743093	14.5305	7.77e-48	1.23e-46	subunit of exocyst complex 8
AT3G10420	2787.58	1.48293	0.0853108	17.3826	1.12e-67	3.04e-66	P-loop containing nucleoside triphosphate hydrolases superfamily protein
AT3G10450	137.49	1.05316	0.201879	5.21682	1.82e-07	5.14e-07	serine carboxypeptidase-like 7
AT3G10490	528.495	1.2311	0.107057	11.4995	1.33e-30	1.19e-29	NAC domain containing protein 52
AT3G10500	1088.84	3.58111	0.111859	32.0146	6.83e-225	2.04e-222	NAC domain containing protein 53
AT3G10600	11.6336	1.26968	0.564496	2.24923	0.024498	0.0391648	cationic amino acid transporter 7
AT3G10640	782.896	1.4966	0.0972153	15.3947	1.78e-53	3.31e-52	SNF7 family protein
AT3G10660	65.3875	1.1905	0.247062	4.81865	1.45e-06	3.8e-06	calmodulin-domain protein kinase cdpk isoform 2
AT3G10780	1.58835	4.01455	1.72479	2.32756	0.0199353	0.0323961	emp24/gp25L/p24 family/GOLD family protein
AT3G10790	2.99706	4.93077	1.53191	3.21871	0.00128771	0.00248189	F-box associated ubiquitination effector family protein
AT3G10800	821.744	1.52919	0.0981325	15.5829	9.52e-55	1.84e-53	Basic-leucine zipper (bZIP) transcription factor family protein
AT3G10815	81.6239	1.83318	0.244576	7.49535	6.61e-14	2.83e-13	RING/U-box superfamily protein
AT3G10930	27.3734	7.13597	1.21794	5.85903	4.66e-09	1.48e-08
AT3G10985	1494.71	1.99785	0.102798	19.4347	3.93e-84	1.53e-82	senescence associated gene 20
AT3G11010	899.951	3.74033	0.135541	27.5956	1.26e-167	1.7e-165	receptor like protein 34
AT3G11030	289.352	1.11011	0.128335	8.65007	5.15e-18	2.72e-17	TRICHOME BIREFRINGENCE-LIKE 32
AT3G11080	2123.77	3.7917	0.214341	17.6901	5e-70	1.46e-68	receptor like protein 35
AT3G11150	11.7245	1.49372	0.577228	2.58775	0.00966061	0.0165285	2-oxoglutarate (2OG) and Fe(II)-dependent oxygenase superfamily protein
AT3G11230	398.891	1.72438	0.129134	13.3535	1.13e-40	1.44e-39	Yippee family putative zinc-binding protein
AT3G11320	426.159	1.26624	0.12007	10.5458	5.31e-26	4.04e-25	Nucleotide-sugar transporter family protein
AT3G11340	1214.87	8.72587	0.376446	23.1796	7.31e-119	5.25e-117	UDP-Glycosyltransferase superfamily protein
AT3G11350	52.1422	9.03798	1.19982	7.53276	4.97e-14	2.15e-13	Pentatricopeptide repeat (PPR) superfamily protein
AT3G11395	16.6273	2.90698	0.596065	4.87695	1.08e-06	2.86e-06	pre-tRNA
AT3G11397	2.67163	3.69709	1.52957	2.41709	0.0156452	0.02586	prenylated RAB acceptor 1.A3
AT3G11402	176.272	2.52036	0.190519	13.2289	5.98e-40	7.45e-39	Cysteine/Histidine-rich C1 domain family protein
AT3G11430	7.05684	5.16981	1.35776	3.80759	0.000140326	0.000302605	glycerol-3-phosphate acyltransferase 5
AT3G11480	46.8016	8.8794	1.20974	7.33995	2.14e-13	8.89e-13	S-adenosyl-L-methionine-dependent methyltransferases superfamily protein
AT3G11570	60.11	2.54789	0.292282	8.71723	2.85e-18	1.53e-17	TRICHOME BIREFRINGENCE-LIKE 8
AT3G11580	91.8556	2.66546	0.268362	9.93235	3.01e-23	2.03e-22	AP2/B3-like transcriptional factor family protein
AT3G11600	78.578	1.07741	0.238801	4.51173	6.43e-06	1.59e-05
AT3G11650	245.049	1.60824	0.142165	11.3125	1.14e-29	9.84e-29	NDR1/HIN1-like 2
AT3G11660	1335.64	1.85135	0.0973512	19.0172	1.23e-80	4.43e-79	NDR1/HIN1-like 1
AT3G11820	1411.35	1.76423	0.092406	19.0922	2.93e-81	1.07e-79	syntaxin of plants 121
AT3G11840	417.132	4.14389	0.17414	23.7964	3.64e-125	2.89e-123	plant U-box 24
AT3G11880	767.278	1.45735	0.0937244	15.5494	1.61e-54	3.1e-53	Protein of unknown function DUF2359, transmembrane
AT3G12070	109.043	1.30454	0.198876	6.55959	5.4e-11	1.95e-10	RAB geranylgeranyl transferase beta subunit 2
AT3G12145	185.557	1.01817	0.211996	4.80278	1.56e-06	4.1e-06	Leucine-rich repeat (LRR) family protein
AT3G12220	343.67	4.01529	0.463913	8.65526	4.92e-18	2.61e-17	serine carboxypeptidase-like 16
AT3G12230	13.6848	7.12436	1.27621	5.58241	2.37e-08	7.16e-08	serine carboxypeptidase-like 14
AT3G12300	347.317	1.10379	0.120574	9.15449	5.46e-20	3.18e-19
AT3G12350	512.775	1.05936	0.106647	9.93332	2.98e-23	2.01e-22	F-box family protein
AT3G12360	1271.36	1.24246	0.0932839	13.3191	1.79e-40	2.27e-39	Ankyrin repeat family protein
AT3G12500	105.902	7.61945	0.851357	8.94978	3.56e-19	2e-18	basic chitinase
AT3G12502	13.3093	7.07723	1.26289	5.60401	2.09e-08	6.35e-08	other RNA
AT3G12510	32.7757	1.17317	0.359866	3.26001	0.00111409	0.00216367	MADS-box family protein
AT3G12570	957.272	1.07022	0.102152	10.4767	1.1e-25	8.26e-25	FYD
AT3G12580	312.88	1.57259	0.143248	10.9781	4.87e-28	3.98e-27	heat shock protein 70
AT3G12600	322.604	1.19124	0.126975	9.38164	6.5e-21	3.95e-20	nudix hydrolase homolog 16
AT3G12740	2426.54	2.88925	0.0818185	35.3129	3.73e-273	1.95e-270	ALA-interacting subunit 1
AT3G12830	121.8	2.93224	0.234025	12.5296	5.14e-36	5.62e-35	SAUR-like auxin-responsive protein family
AT3G12910	41.7028	7.75478	1.21286	6.39382	1.62e-10	5.68e-10	NAC (No Apical Meristem) domain transcriptional regulator superfamily protein
AT3G13050	371.041	1.38516	0.120521	11.4931	1.43e-30	1.28e-29	Major facilitator superfamily protein
AT3G13061	26.1597	1.75865	0.40532	4.33892	1.43e-05	3.42e-05	other RNA
AT3G13062	1224.71	1.56239	0.0893925	17.4779	2.11e-68	5.87e-67	Polyketide cyclase/dehydrase and lipid transport superfamily protein
AT3G13080	4076.69	2.73743	0.0809725	33.8069	1.56e-250	6.12e-248	multidrug resistance-associated protein 3
AT3G13090	37.0888	3.48552	0.458776	7.59745	3.02e-14	1.32e-13	multidrug resistance-associated protein 8
AT3G13100	604.713	3.70985	0.157349	23.5771	6.61e-123	5.12e-121	multidrug resistance-associated protein 7
AT3G13130	32.4765	5.89583	0.88408	6.66888	2.58e-11	9.5e-11
AT3G13277	28.5368	1.2385	0.373684	3.31429	0.000918766	0.00180256	other RNA
AT3G13330	3814.48	1.81196	0.0700819	25.8549	2.14e-147	2.26e-145	proteasome activating protein 200
AT3G13380	1167.35	3.46688	0.108294	32.0136	7.05e-225	2.07e-222	BRI1-like 3
AT3G13430	352.578	1.55004	0.129799	11.9418	7.17e-33	7.01e-32	RING/U-box superfamily protein
AT3G13432	4.35305	5.44435	1.40768	3.86761	0.000109907	0.000239841
AT3G13433	154.187	8.747	1.03131	8.48148	2.22e-17	1.15e-16
AT3G13435	25.7534	8.02555	1.22925	6.52881	6.63e-11	2.38e-10
AT3G13437	46.4345	2.58132	0.340481	7.58139	3.42e-14	1.49e-13
AT3G13438	148.209	1.60605	0.188824	8.50553	1.81e-17	9.37e-17	transposable element gene
AT3G13560	837.483	1.24225	0.0968194	12.8306	1.11e-37	1.28e-36	O-Glycosyl hydrolases family 17 protein
AT3G13600	43.7951	1.554	0.307742	5.0497	4.43e-07	1.21e-06	calmodulin-binding family protein
AT3G13610	834.852	10.604	0.867925	12.2176	2.5e-34	2.57e-33	2-oxoglutarate (2OG) and Fe(II)-dependent oxygenase superfamily protein
AT3G13650	38.143	1.50823	0.369024	4.08709	4.37e-05	9.92e-05	Disease resistance-responsive (dirigent-like protein) family protein
AT3G13672	21.9489	2.51866	0.490567	5.13419	2.83e-07	7.89e-07	TRAF-like superfamily protein
AT3G13782	67.3645	1.0384	0.241841	4.29372	1.76e-05	4.16e-05	nucleosome assembly protein1;4
AT3G13790	2031.98	4.66946	0.122426	38.1412	0	0	Glycosyl hydrolases family 32 protein
AT3G13810	543.051	1.80293	0.111906	16.1111	2.13e-58	4.57e-57	indeterminate(ID)-domain 11
AT3G13910	42.7883	3.23911	0.408371	7.93178	2.16e-15	1.01e-14	Protein of unknown function (DUF3511)
AT3G13950	600.436	10.1238	0.840568	12.0439	2.09e-33	2.08e-32
AT3G14050	2924.13	3.74656	0.0905088	41.3945	0	0	RELA/SPOT homolog 2
AT3G14060	10.4458	5.74257	1.28758	4.45997	8.2e-06	2.01e-05
AT3G14090	433.865	1.4982	0.117767	12.7217	4.48e-37	5.1e-36	exocyst subunit exo70 family protein D3
AT3G14130	356.412	1.57642	0.127608	12.3536	4.66e-35	4.93e-34	Aldolase-type TIM barrel family protein
AT3G14225	72.7582	9.51685	1.19446	7.96749	1.62e-15	7.6e-15	GDSL-motif lipase 4
AT3G14280	225.963	6.07009	0.698375	8.69174	3.57e-18	1.9e-17
AT3G14430	151.267	1.30203	0.187781	6.93374	4.1e-12	1.58e-11
AT3G14460	76.2548	3.99822	0.349904	11.4266	3.08e-30	2.73e-29	LRR and NB-ARC domains-containing disease resistance protein
AT3G14470	583.116	2.11977	0.108668	19.5069	9.6e-85	3.78e-83	NB-ARC domain-containing disease resistance protein
AT3G14560	249.294	1.47734	0.152024	9.71777	2.53e-22	1.63e-21
AT3G14590	93.1361	2.39762	0.240876	9.95374	2.43e-23	1.64e-22	Calcium-dependent lipid-binding (CaLB domain) family protein
AT3G14620	1707.67	2.62263	0.253407	10.3495	4.21e-25	3.06e-24	cytochrome P450, family 72, subfamily A, polypeptide 8
AT3G14630	18.2432	5.04541	0.915207	5.51287	3.53e-08	1.05e-07	cytochrome P450, family 72, subfamily A, polypeptide 9
AT3G14680	40.8769	4.45116	0.527769	8.43392	3.34e-17	1.71e-16	cytochrome P450, family 72, subfamily A, polypeptide 14
AT3G14700	16.7857	4.90268	0.916059	5.35192	8.7e-08	2.52e-07	SART-1 family
AT3G14710	12.7788	5.10907	1.10984	4.60341	4.16e-06	1.04e-05	RNI-like superfamily protein
AT3G14830	547.568	1.13768	0.110417	10.3034	6.8e-25	4.91e-24
AT3G14990	2723.16	2.70898	0.090434	29.9553	3.75e-197	7.05e-195	Class I glutamine amidotransferase-like superfamily protein
AT3G15210	413.353	1.76757	0.129979	13.5989	4.06e-42	5.46e-41	ethylene responsive element binding factor 4
AT3G15340	31.6449	2.59365	0.405127	6.40205	1.53e-10	5.39e-10	proton pump interactor 2
AT3G15350	762.981	1.36039	0.101765	13.3679	9.32e-41	1.19e-39	Core-2/I-branching beta-1,6-N-acetylglucosaminyltransferase family protein
AT3G15352	22.9345	1.59436	0.441499	3.61124	0.000304735	0.000632497	cytochrome c oxidase 17
AT3G15355	520.433	1.35605	0.110149	12.3111	7.9e-35	8.29e-34	ubiquitin-conjugating enzyme 25
AT3G15356	381.191	1.94586	0.398379	4.88445	1.04e-06	2.76e-06	Legume lectin family protein
AT3G15357	76.9352	1.277	0.235475	5.42309	5.86e-08	1.72e-07
AT3G15430	752.332	1.19697	0.0955461	12.5277	5.27e-36	5.75e-35	Regulator of chromosome condensation (RCC1) family protein
AT3G15500	318.452	8.79418	0.735722	11.9531	6.25e-33	6.13e-32	NAC domain containing protein 3
AT3G15510	161.467	1.67012	0.16981	9.83521	7.94e-23	5.24e-22	NAC domain containing protein 2
AT3G15518	64.5747	6.15738	0.681785	9.03126	1.7e-19	9.65e-19
AT3G15536	346.781	11.7689	1.18377	9.94194	2.73e-23	1.85e-22
AT3G15580	412.096	1.31235	0.151416	8.66716	4.43e-18	2.35e-17	Ubiquitin-like superfamily protein
AT3G15760	123.946	2.13864	0.205868	10.3884	2.8e-25	2.06e-24
AT3G15810	537.113	1.31705	0.110792	11.8875	1.37e-32	1.33e-31	Protein of unknown function (DUF567)
AT3G15820	74.7566	1.24904	0.239531	5.21453	1.84e-07	5.2e-07	phosphatidic acid phosphatase-related / PAP2-related
AT3G16030	201.526	2.79518	0.185017	15.1077	1.44e-51	2.54e-50	lectin protein kinase family protein
AT3G16040	89.352	2.7765	0.263424	10.5401	5.65e-26	4.28e-25	Translation machinery associated TMA7
AT3G16150	16.4913	2.76655	0.580487	4.76591	1.88e-06	4.89e-06	N-terminal nucleophile aminohydrolases (Ntn hydrolases) superfamily protein
AT3G16220	551.895	1.40248	0.108595	12.9148	3.72e-38	4.36e-37	Predicted eukaryotic LigT
AT3G16450	32.6896	3.96768	0.524394	7.56621	3.84e-14	1.67e-13	Mannose-binding lectin superfamily protein
AT3G16460	650.204	3.2918	0.130272	25.2688	7.05e-141	6.76e-139	Mannose-binding lectin superfamily protein
AT3G16470	1484.79	2.31981	0.354602	6.54199	6.07e-11	2.18e-10	Mannose-binding lectin superfamily protein
AT3G16510	198.488	2.11719	0.174628	12.124	7.89e-34	7.97e-33	Calcium-dependent lipid-binding (CaLB domain) family protein
AT3G16530	272.997	5.36418	0.280535	19.1213	1.68e-81	6.15e-80	Legume lectin family protein
AT3G16565	464.439	2.16735	0.142915	15.1653	6e-52	1.07e-50	alanine-tRNA ligases;nucleic acid binding;ligases, forming aminoacyl-tRNA and related compounds;nucleotide binding;ATP binding
AT3G16720	385.418	2.95942	0.14045	21.0711	1.47e-98	7.66e-97	TOXICOS EN LEVADURA 2
AT3G16785	976.122	1.25417	0.0899378	13.9448	3.38e-44	4.81e-43	phospholipase D P1
AT3G16860	149.881	3.26606	0.222418	14.6843	8.12e-49	1.32e-47	COBRA-like protein 8 precursor
AT3G16900	5.33755	3.17686	1.07299	2.96076	0.00306883	0.00563977	Protein of unknown function (DUF567)
AT3G16990	234.433	2.55457	0.185819	13.7476	5.26e-43	7.24e-42	Haem oxygenase-like, multi-helical
AT3G17000	548.035	1.43988	0.106681	13.4971	1.63e-41	2.14e-40	ubiquitin-conjugating enzyme 32
AT3G17110	78.8472	4.72741	0.408515	11.5722	5.7e-31	5.2e-30
AT3G17150	30.9026	5.82742	0.890587	6.54335	6.02e-11	2.16e-10	Plant invertase/pectin methylesterase inhibitor superfamily protein
AT3G17152	5.78516	3.90687	1.21066	3.22706	0.00125069	0.00241524	Plant invertase/pectin methylesterase inhibitor superfamily protein
AT3G17240	2939.51	1.14861	0.0731115	15.7104	1.28e-55	2.55e-54	lipoamide dehydrogenase 2
AT3G17280	11.3432	1.32257	0.577076	2.29184	0.0219146	0.0353471	F-box and associated interaction domains-containing protein
AT3G17410	1687.95	1.27833	0.087207	14.6586	1.19e-48	1.91e-47	Protein kinase superfamily protein
AT3G17420	400.845	1.87149	0.130288	14.3642	8.68e-47	1.33e-45	glyoxysomal protein kinase 1
AT3G17609	29.0734	2.90944	0.440629	6.60292	4.03e-11	1.47e-10	HY5-homolog
AT3G17611	269.856	2.19754	0.156479	14.0437	8.42e-45	1.21e-43	RHOMBOID-like protein 14
AT3G17690	132.903	3.40185	0.239103	14.2275	6.18e-46	9.17e-45	cyclic nucleotide gated channel 19
AT3G17700	1141.73	1.50852	0.0897995	16.7988	2.49e-63	6.07e-62	cyclic nucleotide-binding transporter 1
AT3G17710	43.7144	1.5677	0.308078	5.08864	3.61e-07	9.95e-07	F-box and associated interaction domains-containing protein
AT3G17770	980.085	1.29108	0.0913974	14.126	2.63e-45	3.84e-44	Dihydroxyacetone kinase
AT3G17790	613.205	4.63773	0.161756	28.6711	8.74e-181	1.37e-178	purple acid phosphatase 17
AT3G17800	2186.61	1.6142	0.0833376	19.3694	1.4e-83	5.4e-82	Protein of unknown function (DUF760)
AT3G17810	1449.8	1.82386	0.105052	17.3615	1.62e-67	4.37e-66	pyrimidine 1
AT3G17820	553.747	1.92533	0.1251	15.3903	1.9e-53	3.54e-52	glutamine synthetase 1.3
AT3G18250	15.9613	7.33875	1.24734	5.88352	4.02e-09	1.28e-08	Putative membrane lipoprotein
AT3G18260	109.67	1.36302	0.217659	6.26215	3.8e-10	1.29e-09	Reticulon family protein
AT3G18290	2735.13	1.65112	0.198846	8.30352	1.01e-16	5.06e-16	zinc finger protein-related
AT3G18370	1578.9	1.37712	0.0823272	16.7275	8.27e-63	1.98e-61	C2 domain-containing protein
AT3G18440	914.227	1.13736	0.0993623	11.4466	2.45e-30	2.18e-29	aluminum-activated malate transporter 9
AT3G18485	196.553	1.1645	0.155335	7.49674	6.54e-14	2.8e-13	iaa-leucine resistant 2
AT3G18560	53.2676	2.24431	0.300709	7.4634	8.43e-14	3.59e-13
AT3G18690	28.3759	1.19573	0.376253	3.17799	0.00148298	0.00283703	MAP kinase substrate 1
AT3G18830	2172.49	2.83986	0.097732	29.0576	1.23e-185	2.05e-183	polyol/monosaccharide transporter 5
AT3G18930	317.907	1.20823	0.127195	9.49905	2.12e-21	1.31e-20	RING/U-box superfamily protein
AT3G18950	193.685	3.24202	0.19156	16.9243	2.98e-64	7.34e-63	Transducin/WD40 repeat-like superfamily protein
AT3G19010	1877.12	2.66252	0.220266	12.0877	1.23e-33	1.23e-32	2-oxoglutarate (2OG) and Fe(II)-dependent oxygenase superfamily protein
AT3G19025	48.1646	1.04639	0.291067	3.59499	0.000324401	0.00067139
AT3G19150	174.379	1.81811	0.181032	10.043	9.86e-24	6.78e-23	KIP-related protein 6
AT3G19190	1232.82	1.24992	0.0870222	14.3633	8.8e-47	1.35e-45	autophagy 2
AT3G19260	478.147	2.02542	0.122422	16.5446	1.75e-61	4.04e-60	LAG1 homologue 2
AT3G19270	137.443	1.59905	0.194973	8.2014	2.38e-16	1.16e-15	cytochrome P450, family 707, subfamily A, polypeptide 4
AT3G19550	20.4433	2.94458	0.5686	5.17865	2.23e-07	6.27e-07
AT3G19580	149.913	3.23537	0.219749	14.723	4.59e-49	7.48e-48	zinc-finger protein 2
AT3G19930	1109.58	1.34241	0.0887214	15.1307	1.02e-51	1.8e-50	sugar transporter 4
AT3G19970	299.457	3.193	0.158163	20.1881	1.25e-90	5.66e-89	alpha/beta-Hydrolases superfamily protein
AT3G19990	428.764	1.18624	0.119946	9.88976	4.61e-23	3.08e-22
AT3G20085	38.9148	1.50241	0.327209	4.59158	4.4e-06	1.1e-05	transposable element gene
AT3G20250	1474.93	3.12517	0.105721	29.5605	4.81e-192	8.8e-190	pumilio 5
AT3G20410	850.04	1.33518	0.105861	12.6126	1.8e-36	2e-35	calmodulin-domain protein kinase 9
AT3G20510	583.569	1.41338	0.117207	12.0588	1.74e-33	1.74e-32	Transmembrane proteins 14C
AT3G20520	237.55	1.99088	0.152075	13.0914	3.69e-39	4.46e-38	SHV3-like 3
AT3G20600	115.893	1.04825	0.186957	5.60691	2.06e-08	6.25e-08	Late embryogenesis abundant (LEA) hydroxyproline-rich glycoprotein family
AT3G20660	23.1361	1.6921	0.446635	3.78855	0.000151529	0.000325533	organic cation/carnitine transporter4
AT3G20960	35.9602	4.25346	0.535185	7.94764	1.9e-15	8.9e-15	cytochrome P450, family 705, subfamily A, polypeptide 33
AT3G20966	13.0866	4.10058	0.855064	4.79564	1.62e-06	4.25e-06
AT3G21080	137.676	6.99211	0.619691	11.2832	1.59e-29	1.37e-28	ABC transporter-related
AT3G21230	707.349	4.10411	0.157859	25.9985	5.15e-149	5.56e-147	4-coumarate:CoA ligase 5
AT3G21240	98.5261	1.12214	0.226717	4.94954	7.44e-07	2e-06	4-coumarate:CoA ligase 2
AT3G21295	249.619	1.3124	0.137178	9.56718	1.1e-21	6.9e-21	Tudor/PWWP/MBT superfamily protein
AT3G21420	9.50987	4.68424	1.15873	4.04257	5.29e-05	0.000119114	2-oxoglutarate (2OG) and Fe(II)-dependent oxygenase superfamily protein
AT3G21500	138.663	9.48796	1.19139	7.96379	1.67e-15	7.83e-15	1-deoxy-D-xylulose 5-phosphate synthase 1
AT3G21530	81.663	1.63003	0.226274	7.20379	5.86e-13	2.38e-12	DNAse I-like superfamily protein
AT3G21560	1225.03	2.60225	0.106135	24.5182	9.45e-133	8.15e-131	UDP-Glycosyltransferase superfamily protein
AT3G21630	1002.44	1.34301	0.0979311	13.7138	8.39e-43	1.15e-41	chitin elicitor receptor kinase 1
AT3G21640	654.773	1.01745	0.103224	9.85672	6.41e-23	4.25e-22	FKBP-type peptidyl-prolyl cis-trans isomerase family protein
AT3G21690	735.256	2.55759	0.11913	21.4689	3.04e-102	1.72e-100	MATE efflux family protein
AT3G21700	220.085	2.49112	0.165546	15.0479	3.56e-51	6.17e-50	Ras-related small GTP-binding family protein
AT3G21780	130.002	4.80941	0.335029	14.3552	9.88e-47	1.51e-45	UDP-glucosyl transferase 71B6
AT3G21790	500.734	1.15596	0.130229	8.8764	6.91e-19	3.81e-18	UDP-Glycosyltransferase superfamily protein
AT3G21810	584.47	1.24839	0.1052	11.8668	1.76e-32	1.7e-31	Zinc finger C-x8-C-x5-C-x3-H type family protein
AT3G22060	951.888	1.97085	0.0991747	19.8725	7.03e-88	3.01e-86	Receptor-like protein kinase-related family protein
AT3G22160	50.1796	4.7563	0.510452	9.31782	1.19e-20	7.12e-20	VQ motif-containing protein
AT3G22260	172.48	1.76531	0.165413	10.6721	1.37e-26	1.07e-25	Cysteine proteinases superfamily protein
AT3G22370	967.018	2.12794	0.108919	19.5369	5.34e-85	2.12e-83	alternative oxidase 1A
AT3G22400	180.794	1.20793	0.159274	7.584	3.35e-14	1.46e-13	PLAT/LH2 domain-containing lipoxygenase family protein
AT3G22460	204.456	3.41201	0.202459	16.8529	1e-63	2.46e-62	O-acetylserine (thiol) lyase (OAS-TL) isoform A2
AT3G22600	233.092	9.34223	1.02763	9.09101	9.81e-20	5.63e-19	Bifunctional inhibitor/lipid-transfer protein/seed storage 2S albumin superfamily protein
AT3G22620	74.6165	6.69372	0.749809	8.92724	4.37e-19	2.44e-18	Bifunctional inhibitor/lipid-transfer protein/seed storage 2S albumin superfamily protein
AT3G22740	624.488	3.44883	0.141738	24.3323	8.92e-131	7.49e-129	homocysteine S-methyltransferase 3
AT3G22910	623.924	5.35641	0.195872	27.3464	1.19e-164	1.53e-162	ATPase E1-E2 type family protein / haloacid dehalogenase-like hydrolase family protein
AT3G22930	5.17765	2.61619	0.985019	2.65597	0.00790796	0.0137186	calmodulin-like 11
AT3G23010	253.635	1.69976	0.166292	10.2215	1.59e-24	1.13e-23	receptor like protein 36
AT3G23110	932.564	2.30601	0.0969721	23.7802	5.36e-125	4.2e-123	receptor like protein 37
AT3G23120	1270.3	3.07466	0.276794	11.1081	1.15e-28	9.54e-28	receptor like protein 38
AT3G23160	170.638	1.13829	0.160319	7.10015	1.25e-12	4.97e-12	Protein of unknown function (DUF668)
AT3G23200	75.4051	1.40729	0.238963	5.88916	3.88e-09	1.24e-08	Uncharacterised protein family (UPF0497)
AT3G23250	153.531	7.73896	0.736798	10.5035	8.32e-26	6.27e-25	myb domain protein 15
AT3G23550	98.9321	5.61206	0.48486	11.5746	5.54e-31	5.06e-30	MATE efflux family protein
AT3G23560	238.582	1.88172	0.147247	12.7793	2.14e-37	2.46e-36	MATE efflux family protein
AT3G23570	1133.15	2.23012	0.100326	22.2288	1.81e-109	1.14e-107	alpha/beta-Hydrolases superfamily protein
AT3G23630	1.89996	4.26856	1.647	2.59172	0.00954968	0.0163477	isopentenyltransferase 7
AT3G24093	48.4316	1.40053	0.306586	4.56816	4.92e-06	1.23e-05	Paired amphipathic helix (PAH2) superfamily protein
AT3G24170	1480.62	1.00777	0.0891143	11.3087	1.19e-29	1.03e-28	glutathione-disulfide reductase
AT3G24180	2480.34	1.14247	0.0758127	15.0697	2.56e-51	4.46e-50	Beta-glucosidase, GBA2 type family protein
AT3G24503	3616.84	1.50769	0.0809335	18.6288	1.88e-77	6.29e-76	aldehyde dehydrogenase 2C4
AT3G24900	50.6601	2.74789	0.351626	7.81479	5.51e-15	2.52e-14	receptor like protein 39
AT3G24982	117.275	2.91436	0.235723	12.3635	4.12e-35	4.37e-34	receptor like protein 40
AT3G25010	777.598	4.94181	0.3163	15.6238	5.01e-55	9.78e-54	receptor like protein 41
AT3G25011	68.0902	5.20512	0.498037	10.4513	1.45e-25	1.08e-24
AT3G25180	173.128	9.80067	1.18717	8.25551	1.51e-16	7.5e-16	cytochrome P450, family 82, subfamily G, polypeptide 1
AT3G25250	131.824	8.51943	1.0354	8.22818	1.9e-16	9.35e-16	AGC (cAMP-dependent, cGMP-dependent and protein kinase C) kinase family protein
AT3G25490	6.16235	5.94862	1.35909	4.37692	1.2e-05	2.9e-05	Protein kinase family protein
AT3G25510	162.556	4.59378	0.279437	16.4394	9.99e-61	2.28e-59	disease resistance protein (TIR-NBS-LRR class), putative
AT3G25600	64.9997	2.36823	0.297462	7.96143	1.7e-15	7.98e-15	Calcium-binding EF-hand family protein
AT3G25610	2538.88	5.88421	0.121181	48.5571	0	0	ATPase E1-E2 type family protein / haloacid dehalogenase-like hydrolase family protein
AT3G25760	483.375	2.36417	0.15108	15.6484	3.41e-55	6.69e-54	allene oxide cyclase 1
AT3G25780	144.575	5.37629	0.3677	14.6214	2.05e-48	3.28e-47	allene oxide cyclase 3
AT3G25990	28.5673	2.16561	0.401565	5.39293	6.93e-08	2.02e-07	Homeodomain-like superfamily protein
AT3G26100	1082.42	1.08479	0.0972403	11.1558	6.71e-29	5.65e-28	Regulator of chromosome condensation (RCC1) family protein
AT3G26110	12.923	1.48192	0.547721	2.70562	0.00681779	0.0119338	Anther-specific protein agp1-like
AT3G26170	411.238	2.36	0.133588	17.6663	7.62e-70	2.21e-68	cytochrome P450, family 71, subfamily B, polypeptide 19
AT3G26180	753.959	1.98234	0.103703	19.1155	1.88e-81	6.86e-80	cytochrome P450, family 71, subfamily B, polypeptide 20
AT3G26200	204.309	3.67433	0.238663	15.3955	1.76e-53	3.28e-52	cytochrome P450, family 71, subfamily B, polypeptide 22
AT3G26210	1377.32	4.74462	0.240991	19.688	2.73e-86	1.13e-84	cytochrome P450, family 71, subfamily B, polypeptide 23
AT3G26220	736.894	4.76079	0.153338	31.0476	1.23e-211	3.12e-209	cytochrome P450, family 71, subfamily B, polypeptide 3
AT3G26230	454.675	3.70515	0.161943	22.8793	7.46e-116	5.14e-114	cytochrome P450, family 71, subfamily B, polypeptide 24
AT3G26280	146.278	1.64875	0.189101	8.71888	2.81e-18	1.51e-17	cytochrome P450, family 71, subfamily B, polypeptide 4
AT3G26320	40.855	3.45458	0.414272	8.33892	7.5e-17	3.78e-16	cytochrome P450, family 71, subfamily B, polypeptide 36
AT3G26330	25.8696	2.51264	0.466128	5.39044	7.03e-08	2.05e-07	cytochrome P450, family 71, subfamily B, polypeptide 37
AT3G26440	372.178	2.61842	0.145344	18.0153	1.48e-72	4.54e-71	Protein of unknown function (DUF707)
AT3G26470	7.17832	6.17249	1.315	4.69391	2.68e-06	6.87e-06	Powdery mildew resistance protein, RPW8 domain
AT3G26500	230.945	6.06231	0.356521	17.0041	7.66e-65	1.94e-63	plant intracellular ras group-related LRR 2
AT3G26510	181.557	3.16208	0.207133	15.266	1.29e-52	2.35e-51	Octicosapeptide/Phox/Bem1p family protein
AT3G26590	302.984	2.44022	0.150117	16.2554	2.04e-59	4.49e-58	MATE efflux family protein
AT3G26600	1304.26	1.34859	0.0920908	14.6441	1.47e-48	2.36e-47	armadillo repeat only 4
AT3G26605	93.5215	1.89333	0.246933	7.66739	1.76e-14	7.78e-14	transposable element gene
AT3G26670	974.07	1.269	0.0892381	14.2204	6.85e-46	1.01e-44	Protein of unknown function (DUF803)
AT3G26680	205.852	1.38187	0.152575	9.057	1.34e-19	7.66e-19	DNA repair metallo-beta-lactamase family protein
AT3G26690	38.9959	1.2811	0.316196	4.0516	5.09e-05	0.00011473	nudix hydrolase homolog 13
AT3G26820	8.95286	6.50465	1.29801	5.01123	5.41e-07	1.47e-06	Esterase/lipase/thioesterase family protein
AT3G26830	1493.35	10.0231	0.521515	19.2192	2.56e-82	9.53e-81	Cytochrome P450 superfamily protein
AT3G26840	582.571	4.54707	0.179061	25.394	2.94e-142	2.96e-140	Esterase/lipase/thioesterase family protein
AT3G27150	2.24075	3.41983	1.5683	2.1806	0.0292128	0.0459833	Galactose oxidase/kelch repeat superfamily protein
AT3G27210	612.153	1.71046	0.109774	15.5817	9.69e-55	1.88e-53
AT3G27290	22.0282	1.48631	0.426111	3.48808	0.000486496	0.000987424	RNI-like superfamily protein
AT3G27330	73.9948	1.32232	0.232711	5.68221	1.33e-08	4.08e-08	zinc finger (C3HC4-type RING finger) family protein
AT3G27560	431.704	1.21646	0.110197	11.0389	2.48e-28	2.05e-27	Protein kinase superfamily protein
AT3G27610	120.505	1.20518	0.200987	5.9963	2.02e-09	6.58e-09	Nucleotidylyl transferase superfamily protein
AT3G27620	38.2821	1.13725	0.321266	3.53989	0.000400294	0.00082007	alternative oxidase 1C
AT3G27883	256.849	2.60081	0.173856	14.9596	1.35e-50	2.29e-49	transposable element gene
AT3G28220	1556.35	1.94763	0.346987	5.61297	1.99e-08	6.03e-08	TRAF-like family protein
AT3G28270	39.2223	1.25789	0.346125	3.63421	0.000278832	0.000581943	Protein of unknown function (DUF677)
AT3G28450	331.363	1.52071	0.133993	11.3491	7.49e-30	6.52e-29	Leucine-rich repeat protein kinase family protein
AT3G28480	814.314	1.59522	0.102837	15.5121	2.87e-54	5.5e-53	Oxoglutarate/iron-dependent oxygenase
AT3G28490	293.089	1.2771	0.144389	8.84485	9.17e-19	5.04e-18	Oxoglutarate/iron-dependent oxygenase
AT3G28510	85.9223	9.76216	1.20087	8.12927	4.32e-16	2.09e-15	P-loop containing nucleoside triphosphate hydrolases superfamily protein
AT3G28520	111.551	9.17296	1.20188	7.63217	2.31e-14	1.02e-13	P-loop containing nucleoside triphosphate hydrolases superfamily protein
AT3G28540	616.859	3.82821	0.151838	25.2126	2.92e-140	2.76e-138	P-loop containing nucleoside triphosphate hydrolases superfamily protein
AT3G28580	88.4167	5.92659	0.546853	10.8376	2.28e-27	1.82e-26	P-loop containing nucleoside triphosphate hydrolases superfamily protein
AT3G28590	114.666	6.50383	0.57325	11.3455	7.8e-30	6.79e-29
AT3G28630	4.14206	4.37343	1.46261	2.99015	0.00278843	0.00515113	Protein of unknown function (DUF569)
AT3G28740	48.5163	2.89181	0.343301	8.42355	3.65e-17	1.86e-16	Cytochrome P450 superfamily protein
AT3G28750	14.9312	2.70073	0.594412	4.54354	5.53e-06	1.37e-05
AT3G28850	28.4382	1.43466	0.370447	3.87278	0.000107599	0.000235294	Glutaredoxin family protein
AT3G28880	6.13803	2.02231	0.854275	2.36728	0.0179193	0.0293379	Ankyrin repeat family protein
AT3G28890	101.709	5.09768	0.401321	12.7023	5.74e-37	6.51e-36	receptor like protein 43
AT3G28955	294.555	1.56048	0.153999	10.1331	3.94e-24	2.76e-23	transposable element gene
AT3G29010	247.987	3.91154	0.197228	19.8326	1.56e-87	6.59e-86	Biotin/lipoate A/B protein ligase family
AT3G29035	7.16232	3.61249	1.01896	3.54529	0.000392184	0.000804507	NAC domain containing protein 3
AT3G29120	73.0606	2.3492	0.260069	9.03298	1.67e-19	9.5e-19	transposable element gene
AT3G29170	53.4708	1.55688	0.28519	5.45909	4.79e-08	1.41e-07	Eukaryotic protein of unknown function (DUF872)
AT3G29250	8.87211	2.19939	0.715307	3.07475	0.00210679	0.00395129	NAD(P)-binding Rossmann-fold superfamily protein
AT3G29270	60.8427	1.08292	0.250301	4.32646	1.52e-05	3.61e-05	RING/U-box superfamily protein
AT3G29400	459.097	1.36805	0.11395	12.0057	3.32e-33	3.28e-32	exocyst subunit exo70 family protein E1
AT3G29575	35.0313	3.19848	0.432624	7.39322	1.43e-13	6.03e-13	ABI five binding protein 3
AT3G29775	1.82837	4.20285	1.68291	2.49737	0.0125118	0.0210676	transposable element gene
AT3G30120	251.414	2.8474	0.16956	16.7929	2.75e-63	6.69e-62
AT3G30393	5.25779	5.72823	1.36396	4.19971	2.67e-05	6.21e-05	transposable element gene
AT3G30396	1.94912	4.27669	1.69195	2.52766	0.0114824	0.019444	transposable element gene
AT3G30775	199.222	1.47368	0.175916	8.37715	5.42e-17	2.75e-16	Methylenetetrahydrofolate reductase family protein
AT3G30842	2.15606	4.4732	1.65887	2.69653	0.00700661	0.0122473	pleiotropic drug resistance 10
AT3G32091	7.43273	6.22452	1.31245	4.74267	2.11e-06	5.46e-06	transposable element gene
AT3G32230	15.167	4.7708	0.92734	5.14461	2.68e-07	7.48e-07	transposable element gene
AT3G32240	16.0179	4.41042	0.818959	5.3854	7.23e-08	2.11e-07	transposable element gene
AT3G43360	7.04886	2.79992	0.871153	3.21404	0.00130882	0.00251999	transposable element gene
AT3G43710	17.0088	7.42489	1.23908	5.99225	2.07e-09	6.74e-09	Galactose oxidase/kelch repeat superfamily protein
AT3G43750	2.24018	4.49945	1.57912	2.84934	0.00438103	0.00786912	RING/U-box protein with C6HC-type zinc finger domain
AT3G43830	8.73358	1.75828	0.705736	2.49142	0.0127234	0.0213895	transposable element gene
AT3G43930	17.3968	1.06446	0.465526	2.28657	0.022221	0.0358074	BRCT domain-containing DNA repair protein
AT3G44190	28.2038	1.78905	0.388303	4.60735	4.08e-06	1.03e-05	FAD/NAD(P)-binding oxidoreductase family protein
AT3G44205	46.5944	1.74173	0.312041	5.58172	2.38e-08	7.19e-08	transposable element gene
AT3G44261	120.286	2.94704	0.233258	12.6343	1.37e-36	1.53e-35
AT3G44300	435.993	8.43568	0.568312	14.8434	7.68e-50	1.28e-48	nitrilase 2
AT3G44320	35.037	1.18763	0.332974	3.56673	0.000361468	0.000744664	nitrilase 3
AT3G44350	12.8196	3.20735	0.702472	4.5658	4.98e-06	1.24e-05	NAC domain containing protein 61
AT3G44400	181.96	1.30609	0.15736	8.3	1.04e-16	5.21e-16	Disease resistance protein (TIR-NBS-LRR class) family
AT3G44480	517.487	1.34955	0.113423	11.8983	1.21e-32	1.17e-31	Disease resistance protein (TIR-NBS-LRR class) family
AT3G44510	1.76948	4.13529	1.68445	2.45499	0.0140889	0.0235316	alpha/beta-Hydrolases superfamily protein
AT3G44550	2.55179	4.68532	1.53804	3.04629	0.00231684	0.00432196	fatty acid reductase 5
AT3G44560	14.0701	2.4572	0.653876	3.7579	0.000171348	0.000365481	fatty acid reductase 8
AT3G44670	949.838	1.27864	0.10069	12.6987	6.01e-37	6.81e-36	Disease resistance protein (TIR-NBS-LRR class) family
AT3G44830	13.5872	7.09673	1.25284	5.66452	1.47e-08	4.52e-08	Lecithin:cholesterol acyltransferase family protein
AT3G44870	1505.76	1.14846	0.248813	4.61575	3.92e-06	9.87e-06	S-adenosyl-L-methionine-dependent methyltransferases superfamily protein
AT3G45060	95.9585	2.72885	0.25611	10.655	1.65e-26	1.28e-25	high affinity nitrate transporter 2.6
AT3G45095	14.7006	3.69113	0.734295	5.02677	4.99e-07	1.36e-06	transposable element gene
AT3G45130	184.268	10.86	1.1866	9.15217	5.58e-20	3.24e-19	lanosterol synthase 1
AT3G45140	11158.3	1.69765	0.0862412	19.6849	2.91e-86	1.2e-84	lipoxygenase 2
AT3G45150	643.047	2.25047	0.14231	15.8138	2.5e-56	5.07e-55	TCP domain protein 16
AT3G45260	553.823	1.03667	0.121122	8.55886	1.14e-17	5.95e-17	C2H2-like zinc finger protein
AT3G45290	109.428	4.74484	0.34963	13.5711	5.95e-42	7.94e-41	Seven transmembrane MLO family protein
AT3G45300	419.035	1.28112	0.137618	9.30926	1.29e-20	7.71e-20	isovaleryl-CoA-dehydrogenase
AT3G45330	18.6362	2.48623	0.547044	4.54485	5.5e-06	1.37e-05	Concanavalin A-like lectin protein kinase family protein
AT3G45390	12.026	6.92268	1.26266	5.48262	4.19e-08	1.24e-07	Concanavalin A-like lectin protein kinase family protein
AT3G45410	17.7276	1.71424	0.494453	3.46693	0.000526429	0.00106434	Concanavalin A-like lectin protein kinase family protein
AT3G45420	68.645	1.12476	0.242453	4.63908	3.5e-06	8.86e-06	Concanavalin A-like lectin protein kinase family protein
AT3G45620	132.391	1.79614	0.190703	9.41851	4.58e-21	2.8e-20	Transducin/WD40 repeat-like superfamily protein
AT3G45650	3537.58	1.32863	0.0811838	16.3657	3.36e-60	7.54e-59	nitrate excretion transporter1
AT3G45660	155.194	1.11234	0.173925	6.3955	1.6e-10	5.62e-10	Major facilitator superfamily protein
AT3G45740	142.397	1.17628	0.173249	6.78952	1.13e-11	4.24e-11	hydrolase family protein / HAD-superfamily protein
AT3G45760	3.11607	3.90772	1.54389	2.53109	0.0113709	0.0192707	Nucleotidyltransferase family protein
AT3G46086	260.828	9.50645	1.02768	9.25044	2.24e-20	1.33e-19
AT3G46100	1071.45	1.11204	0.101374	10.9696	5.35e-28	4.37e-27	Histidyl-tRNA synthetase 1
AT3G46240	72.9612	7.65595	1.03987	7.36241	1.81e-13	7.55e-13
AT3G46270	2.61217	4.71134	1.53206	3.07516	0.00210387	0.00394658	receptor protein kinase-related
AT3G46280	124.571	8.43822	1.04786	8.05282	8.09e-16	3.86e-15	protein kinase-related
AT3G46440	349.274	1.83732	0.130858	14.0406	8.8e-45	1.26e-43	UDP-XYL synthase 5
AT3G46450	339.733	1.14456	0.124933	9.16139	5.12e-20	2.99e-19	SEC14 cytosolic factor family protein / phosphoglyceride transfer family protein
AT3G46510	686.152	1.05536	0.10192	10.3548	3.98e-25	2.91e-24	plant U-box 13
AT3G46630	699.589	2.24582	0.111505	20.1409	3.23e-90	1.44e-88	Protein of unknown function (DUF3223)
AT3G46666	58.4577	9.2051	1.19919	7.67612	1.64e-14	7.29e-14
AT3G46670	27.5009	8.122	1.2203	6.65574	2.82e-11	1.04e-10	UDP-glucosyl transferase 76E11
AT3G46700	56.0462	6.69585	0.864082	7.7491	9.25e-15	4.18e-14	UDP-Glycosyltransferase superfamily protein
AT3G46920	217.386	1.73538	0.151847	11.4285	3.01e-30	2.68e-29	Protein kinase superfamily protein with octicosapeptide/Phox/Bem1p domain
AT3G46930	38.9583	2.34628	0.35519	6.6057	3.96e-11	1.44e-10	Protein kinase superfamily protein
AT3G46950	173.838	2.7416	0.188699	14.529	7.94e-48	1.25e-46	Mitochondrial transcription termination factor family protein
AT3G47040	6.0661	4.93598	1.33948	3.685	0.000228706	0.000481102	Glycosyl hydrolase family protein
AT3G47050	52.0877	5.83212	0.68622	8.49891	1.91e-17	9.9e-17	Glycosyl hydrolase family protein
AT3G47090	539.225	1.10152	0.102464	10.7503	5.91e-27	4.64e-26	Leucine-rich repeat protein kinase family protein
AT3G47220	15.4702	3.49689	0.672702	5.19827	2.01e-07	5.65e-07	phosphatidylinositol-speciwc phospholipase C9
AT3G47340	175.399	4.24348	0.430228	9.86332	6e-23	3.99e-22	glutamine-dependent asparagine synthase 1
AT3G47420	192.723	2.36788	0.170221	13.9106	5.46e-44	7.71e-43	phosphate starvation-induced gene 3
AT3G47550	925.365	3.53764	0.246667	14.3417	1.2e-46	1.83e-45	RING/FYVE/PHD zinc finger superfamily protein
AT3G47570	210.408	1.90531	0.157395	12.1053	9.9e-34	9.98e-33	Leucine-rich repeat protein kinase family protein
AT3G47580	307.915	1.47581	0.136792	10.7888	3.89e-27	3.08e-26	Leucine-rich repeat protein kinase family protein
AT3G47650	58.5956	1.72285	0.279591	6.16205	7.18e-10	2.41e-09	DnaJ/Hsp40 cysteine-rich domain superfamily protein
AT3G47780	283.201	2.55783	0.162552	15.7355	8.64e-56	1.73e-54	ABC2 homolog 6
AT3G47790	442.493	2.92249	0.14406	20.2867	1.69e-91	7.78e-90	ABC2 homolog 7
AT3G47800	295.384	1.17932	0.141006	8.3636	6.08e-17	3.08e-16	Galactose mutarotase-like superfamily protein
AT3G47830	313.384	1.37179	0.145598	9.42179	4.43e-21	2.72e-20	DNA glycosylase superfamily protein
AT3G48080	4.50006	2.37807	1.03737	2.2924	0.0218823	0.0353011	alpha/beta-Hydrolases superfamily protein
AT3G48090	653.629	2.45601	0.133031	18.462	4.18e-76	1.37e-74	alpha/beta-Hydrolases superfamily protein
AT3G48100	841.892	1.6991	0.104063	16.3276	6.28e-60	1.4e-58	response regulator 5
AT3G48195	277.587	1.01381	0.129141	7.85041	4.15e-15	1.9e-14	Phox (PX) domain-containing protein
AT3G48275	152.376	1.08139	0.16644	6.49718	8.18e-11	2.92e-10	pre-tRNA
AT3G48320	540.09	1.05932	0.110014	9.62902	6.03e-22	3.83e-21	cytochrome P450, family 71, subfamily A, polypeptide 21
AT3G48400	93.3861	1.42969	0.235272	6.07675	1.23e-09	4.06e-09	Cysteine/Histidine-rich C1 domain family protein
AT3G48640	10.8875	5.78847	1.27163	4.55201	5.31e-06	1.32e-05
AT3G48790	586.333	1.08186	0.11412	9.48001	2.54e-21	1.57e-20	Pyridoxal phosphate (PLP)-dependent transferases superfamily protein
AT3G48900	2507.54	2.2819	0.0908962	25.1045	4.44e-139	4.12e-137	single-stranded DNA endonuclease family protein
AT3G49055	18.7665	2.81798	0.54033	5.21529	1.84e-07	5.18e-07
AT3G49110	14.6386	1.18093	0.507658	2.32623	0.0200065	0.0325046	peroxidase CA
AT3G49120	682.301	3.0368	0.121803	24.9321	3.34e-137	3.05e-135	peroxidase CB
AT3G49130	3433.86	3.4411	0.0921987	37.3226	7.04e-305	5.52e-302	SWAP (Suppressor-of-White-APricot)/surp RNA-binding domain-containing protein
AT3G49210	64.6091	2.49567	0.291599	8.55855	1.14e-17	5.96e-17	O-acyltransferase (WSD1-like) family protein
AT3G49350	226.584	1.61074	0.15372	10.4784	1.09e-25	8.12e-25	Ypt/Rab-GAP domain of gyp1p superfamily protein
AT3G49390	285.726	1.34918	0.137173	9.8356	7.91e-23	5.22e-22	CTC-interacting domain 10
AT3G49490	1049.7	1.23477	0.0942291	13.1039	3.13e-39	3.79e-38
AT3G49530	128.252	2.41906	0.2117	11.4268	3.07e-30	2.73e-29	NAC domain containing protein 62
AT3G49550	10.3378	3.41015	0.815294	4.18272	2.88e-05	6.67e-05
AT3G49580	2.0796	4.39599	1.62275	2.70898	0.0067491	0.0118312	response to low sulfur 1
AT3G49620	86.2595	5.71433	0.521297	10.9618	5.84e-28	4.75e-27	2-oxoglutarate (2OG) and Fe(II)-dependent oxygenase superfamily protein
AT3G49630	173.067	6.43334	0.458764	14.0232	1.12e-44	1.61e-43	2-oxoglutarate (2OG) and Fe(II)-dependent oxygenase superfamily protein
AT3G49810	847.773	1.08754	0.0976861	11.133	8.67e-29	7.25e-28	ARM repeat superfamily protein
AT3G49850	43.8896	1.79382	0.312874	5.73337	9.85e-09	3.06e-08	telomere repeat binding factor 3
AT3G50040	2.4931	4.6765	1.59248	2.93662	0.00331807	0.00607055
AT3G50150	26.6619	1.68117	0.393966	4.26729	1.98e-05	4.66e-05	Plant protein of unknown function (DUF247)
AT3G50210	5.97238	2.87736	0.980293	2.9352	0.0033333	0.00609723	2-oxoglutarate (2OG) and Fe(II)-dependent oxygenase superfamily protein
AT3G50270	305.381	5.53056	0.276008	20.0377	2.58e-89	1.13e-87	HXXXD-type acyl-transferase family protein
AT3G50290	107.222	7.63402	0.85046	8.97634	2.8e-19	1.57e-18	HXXXD-type acyl-transferase family protein
AT3G50820	142.942	2.12976	0.187345	11.3681	6.03e-30	5.27e-29	photosystem II subunit O-2
AT3G50910	244.285	2.36349	0.155621	15.1875	4.28e-52	7.7e-51
AT3G50940	413.814	5.78371	0.249635	23.1687	9.43e-119	6.74e-117	P-loop containing nucleoside triphosphate hydrolases superfamily protein
AT3G50970	1045.53	1.15299	0.10115	11.3988	4.24e-30	3.73e-29	dehydrin family protein
AT3G50990	105.623	1.83012	0.220804	8.28841	1.15e-16	5.73e-16	Peroxidase superfamily protein
AT3G51010	954.907	1.73497	0.113649	15.2661	1.29e-52	2.34e-51
AT3G51130	151.29	1.74535	0.203144	8.5917	8.57e-18	4.5e-17
AT3G51140	744.775	1.8094	0.106846	16.9346	2.5e-64	6.21e-63	Protein of unknown function (DUF3353)
AT3G51330	380.866	3.18898	0.154082	20.6967	3.71e-95	1.83e-93	Eukaryotic aspartyl protease family protein
AT3G51340	658.789	3.181	0.127966	24.8581	2.12e-136	1.9e-134	Eukaryotic aspartyl protease family protein
AT3G51360	23.0058	1.31042	0.421918	3.10587	0.00189721	0.00358034	Eukaryotic aspartyl protease family protein
AT3G51440	1335.04	2.84502	0.115058	24.7269	5.49e-135	4.83e-133	Calcium-dependent phosphotriesterase superfamily protein
AT3G51450	526.312	4.10518	0.15726	26.1045	3.24e-150	3.55e-148	Calcium-dependent phosphotriesterase superfamily protein
AT3G51460	1757.76	2.39161	0.085358	28.0186	9.66e-173	1.39e-170	Phosphoinositide phosphatase family protein
AT3G51636	21.5391	1.17099	0.417717	2.80331	0.00505815	0.0090165
AT3G51740	2326.88	1.1258	0.0954499	11.7947	4.16e-32	3.94e-31	inflorescence meristem receptor-like kinase 2
AT3G51860	565.971	6.96977	0.313743	22.2149	2.47e-109	1.55e-107	cation exchanger 3
AT3G51870	1471.86	2.43225	0.119927	20.2811	1.89e-91	8.69e-90	Mitochondrial substrate carrier family protein
AT3G51895	1137.61	1.73412	0.0985534	17.5958	2.65e-69	7.56e-68	sulfate transporter 3;1
AT3G51980	160.961	1.69742	0.191065	8.88399	6.45e-19	3.57e-18	ARM repeat superfamily protein
AT3G52110	39.0733	1.38238	0.325273	4.2499	2.14e-05	5.02e-05
AT3G52280	14.6309	1.25743	0.506693	2.48165	0.0130777	0.0219634	general transcription factor group E6
AT3G52430	225.508	3.03377	0.211043	14.3751	7.41e-47	1.14e-45	alpha/beta-Hydrolases superfamily protein
AT3G52440	965.397	3.15827	0.118851	26.5733	1.38e-155	1.61e-153	Dof-type zinc finger DNA-binding family protein
AT3G52525	15.3743	1.23701	0.532243	2.32415	0.0201175	0.032664	ovate family protein 6
AT3G52535	87.9921	1.04578	0.213078	4.90798	9.2e-07	2.46e-06	other RNA
AT3G53170	148.01	4.54958	0.311799	14.5914	3.19e-48	5.08e-47	Tetratricopeptide repeat (TPR)-like superfamily protein
AT3G53490	3.5758	5.18831	1.47533	3.51672	0.000436921	0.000890646
AT3G53800	2.58357	4.69856	1.54382	3.04347	0.00233868	0.00435967	Fes1B
AT3G53960	274.548	1.04561	0.137497	7.60458	2.86e-14	1.25e-13	Major facilitator superfamily protein
AT3G54100	221.194	1.72617	0.158019	10.9239	8.87e-28	7.17e-27	O-fucosyltransferase family protein
AT3G54620	48.5944	1.93151	0.301891	6.39804	1.57e-10	5.53e-10	basic leucine zipper 25
AT3G54630	856.209	1.48059	0.100107	14.7901	1.7e-49	2.8e-48
AT3G54650	5243.86	2.32616	0.0794082	29.2937	1.25e-188	2.15e-186	RNI-like superfamily protein
AT3G54950	3.45706	3.13245	1.31655	2.37928	0.0173464	0.0284619	patatin-like protein 6
AT3G54960	664.247	1.96576	0.105393	18.6517	1.22e-77	4.12e-76	PDI-like 1-3
AT3G54970	330.714	1.35691	0.136334	9.95284	2.45e-23	1.66e-22	D-aminoacid aminotransferase-like PLP-dependent enzymes superfamily protein
AT3G54990	14.3073	1.57393	0.52452	3.00071	0.00269348	0.00498601	Integrase-type DNA-binding superfamily protein
AT3G55270	494.238	1.66003	0.116583	14.2391	5.24e-46	7.8e-45	mitogen-activated protein kinase phosphatase 1
AT3G55280	929.737	1.75631	0.0948772	18.5114	1.67e-76	5.52e-75	ribosomal protein L23AB
AT3G55420	1636.02	1.01805	0.0837438	12.1567	5.28e-34	5.36e-33
AT3G55430	30.527	1.79854	0.38522	4.66886	3.03e-06	7.72e-06	O-Glycosyl hydrolases family 17 protein
AT3G55710	17.6895	2.73382	0.550709	4.96419	6.9e-07	1.85e-06	UDP-Glycosyltransferase superfamily protein
AT3G55800	4.50111	5.51565	1.4406	3.82871	0.000128815	0.000278805	sedoheptulose-bisphosphatase
AT3G55830	42.7751	1.10636	0.312397	3.54153	0.000397813	0.000815344	Nucleotide-diphospho-sugar transferases superfamily protein
AT3G55890	499.752	2.66493	0.12142	21.9481	9.03e-107	5.52e-105	Yippee family putative zinc-binding protein
AT3G55910	44.4059	4.06782	0.459715	8.84855	8.87e-19	4.88e-18
AT3G55950	18.3799	2.53638	0.525572	4.82594	1.39e-06	3.66e-06	CRINKLY4 related 3
AT3G55960	6.51703	2.64142	0.886418	2.97988	0.00288363	0.00531865	Haloacid dehalogenase-like hydrolase (HAD) superfamily protein
AT3G55970	5.1862	5.70459	1.36513	4.17878	2.93e-05	6.78e-05	jasmonate-regulated gene 21
AT3G55990	813.683	1.97649	0.110333	17.9138	9.2e-72	2.76e-70	Plant protein of unknown function (DUF828)
AT3G56180	156.141	1.73595	0.17968	9.66135	4.4e-22	2.81e-21	Protein of unknown function (DUF567)
AT3G56320	92.8523	1.46009	0.218026	6.69683	2.13e-11	7.9e-11	PAP/OAS1 substrate-binding domain superfamily
AT3G56410	862.256	1.81466	0.102581	17.69	5.01e-70	1.46e-68	Protein of unknown function (DUF3133)
AT3G56420	162.024	1.64644	0.168735	9.75756	1.71e-22	1.11e-21	Thioredoxin superfamily protein
AT3G56430	27.3951	1.46501	0.408522	3.58612	0.000335638	0.000693882
AT3G56670	1.98576	4.31995	1.62942	2.65121	0.00802029	0.0138977
AT3G56980	104.386	4.19801	0.655955	6.39985	1.56e-10	5.47e-10	basic helix-loop-helix (bHLH) DNA-binding superfamily protein
AT3G57020	52.75	1.16304	0.295006	3.94242	8.07e-05	0.000178637	Calcium-dependent phosphotriesterase superfamily protein
AT3G57030	347.796	1.14521	0.135234	8.46838	2.49e-17	1.28e-16	Calcium-dependent phosphotriesterase superfamily protein
AT3G57270	21838.1	6.36333	0.227449	27.977	3.1e-172	4.41e-170	beta-1,3-glucanase 1
AT3G57280	9.76992	6.62179	1.28385	5.15775	2.5e-07	6.98e-07	Transmembrane proteins 14C
AT3G57330	1217.58	2.26298	0.0885789	25.5476	5.84e-144	5.98e-142	autoinhibited Ca2+-ATPase 11
AT3G57390	44.4124	5.92713	0.761929	7.77911	7.3e-15	3.32e-14	AGAMOUS-like 18
AT3G57460	144.529	3.63244	0.237228	15.312	6.36e-53	1.17e-51	catalytics;metal ion binding
AT3G57490	117.276	1.00707	0.187982	5.35726	8.45e-08	2.45e-07	Ribosomal protein S5 family protein
AT3G57520	1080.67	2.88669	0.120062	24.0432	9.83e-128	7.97e-126	seed imbibition 2
AT3G57530	329.343	1.70102	0.131806	12.9055	4.19e-38	4.9e-37	calcium-dependent protein kinase 32
AT3G57540	250.431	1.47472	0.148141	9.95486	2.4e-23	1.63e-22	Remorin family protein
AT3G57550	94.5816	1.35824	0.208581	6.5118	7.43e-11	2.66e-10	guanylate kinase
AT3G57630	428.461	1.61509	0.119861	13.4747	2.2e-41	2.89e-40	exostosin family protein
AT3G57720	127.576	1.70205	0.21499	7.91688	2.44e-15	1.13e-14	Protein kinase superfamily protein
AT3G57960	173.319	6.91858	0.641801	10.7799	4.28e-27	3.38e-26	Emsy N Terminus (ENT) domain-containing protein
AT3G58280	105.203	2.01948	0.221723	9.10812	8.38e-20	4.83e-19	Arabidopsis phospholipase-like protein (PEARLI 4) with TRAF-like domain
AT3G58390	17.2115	1.78736	0.519525	3.44037	0.000580912	0.00116809	Eukaryotic release factor 1 (eRF1) family protein
AT3G58780	15.8013	4.83691	0.938493	5.15391	2.55e-07	7.12e-07	K-box region and MADS-box transcription factor family protein
AT3G59090	557.724	1.79629	0.117012	15.3514	3.47e-53	6.42e-52
AT3G59160	126.605	1.04236	0.182677	5.70602	1.16e-08	3.57e-08	F-box/RNI-like superfamily protein
AT3G59350	32.4349	1.29085	0.362066	3.56523	0.000363534	0.000748674	Protein kinase superfamily protein
AT3G59660	701.374	1.73063	0.0983521	17.5962	2.63e-69	7.5e-68	C2 domain-containing protein / GRAM domain-containing protein
AT3G59690	7.64204	2.61533	0.812927	3.21717	0.00129462	0.00249418	IQ-domain 13
AT3G59700	390.622	2.08769	0.145239	14.3741	7.52e-47	1.15e-45	lectin-receptor kinase
AT3G59760	336.866	1.30409	0.130451	9.99671	1.58e-23	1.08e-22	O-acetylserine (thiol) lyase isoform C
AT3G59890	3.48027	5.13146	1.44648	3.54754	0.00038885	0.00079793	Dihydrodipicolinate reductase, bacterial/plant
AT3G60110	70.1722	2.35464	0.270062	8.71888	2.81e-18	1.51e-17	DNA-binding bromodomain-containing protein
AT3G60120	39.7719	8.65254	1.21418	7.12623	1.03e-12	4.13e-12	beta glucosidase 27
AT3G60130	912.133	2.83973	0.136307	20.8333	2.16e-96	1.09e-94	beta glucosidase 16
AT3G60140	156.852	10.6263	1.31035	8.10951	5.08e-16	2.45e-15	Glycosyl hydrolase superfamily protein
AT3G60150	837.322	10.6022	0.849388	12.4822	9.34e-36	1.01e-34	Protein of unknown function (DUF498/DUF598)
AT3G60160	569.223	1.86907	0.112319	16.6407	3.54e-62	8.3e-61	multidrug resistance-associated protein 9
AT3G60190	1803.57	1.6449	0.0870405	18.8981	1.18e-79	4.17e-78	DYNAMIN-like 1E
AT3G60210	6.99592	1.72347	0.771218	2.23473	0.0254348	0.0405521	GroES-like family protein
AT3G60420	1177.17	1.54966	0.119146	13.0064	1.13e-38	1.34e-37	Phosphoglycerate mutase family protein
AT3G60440	1255.25	2.67874	0.250499	10.6936	1.09e-26	8.5e-26	Phosphoglycerate mutase family protein
AT3G60470	54.7953	2.52731	0.323877	7.8033	6.03e-15	2.75e-14	Plant protein of unknown function (DUF247)
AT3G60490	8.94601	3.94742	0.987561	3.99714	6.41e-05	0.00014338	Integrase-type DNA-binding superfamily protein
AT3G60647	118.64	1.5349	0.190305	8.0655	7.29e-16	3.49e-15
AT3G60650	1.58031	3.98004	1.73862	2.28919	0.0220681	0.0355825
AT3G60700	197.045	2.01561	0.174595	11.5445	7.87e-31	7.14e-30	Protein of unknown function (DUF1163)
AT3G60805	180.997	1.47512	0.167889	8.78627	1.55e-18	8.39e-18	pre-tRNA
[truncated: 1,209 more rows]

## Sheet: down_regulated
Supplementary Table 3. Down-regulated genes in res1-1
DESeq2 results
adjust P-value < 0.05 / Log2FoldChange < -1
Gene	baseMean	log2FoldChange	lfcSE	stat	pvalue	padj	Description
AT1G01080	2335.35	-1.22699	0.0730181	-16.8039	2.28e-63	5.58e-62	RNA-binding (RRM/RBD/RNP motifs) family protein
AT1G01090	3165.62	-1.09231	0.0716348	-15.2483	1.69e-52	3.07e-51	pyruvate dehydrogenase E1 alpha
AT1G01110	38.6442	-1.10981	0.30532	-3.6349	0.000278087	0.000580519	IQ-domain 18
AT1G01120	1597.41	-1.90822	0.101713	-18.7608	1.58e-78	5.41e-77	3-ketoacyl-CoA synthase 1
AT1G01130	18.9048	-2.14726	0.473277	-4.537	5.71e-06	1.42e-05
AT1G01190	217.627	-1.99319	0.158501	-12.5753	2.89e-36	3.18e-35	cytochrome P450, family 78, subfamily A, polypeptide 8
AT1G01200	12.948	-2.55976	0.613613	-4.17161	3.02e-05	6.98e-05	RAB GTPase homolog A3
AT1G01225	51.7315	-1.22528	0.271533	-4.51244	6.41e-06	1.59e-05	NC domain-containing protein-related
AT1G01250	45.649	-1.32966	0.289427	-4.59411	4.35e-06	1.09e-05	Integrase-type DNA-binding superfamily protein
AT1G01390	140.713	-1.2043	0.183858	-6.55017	5.75e-11	2.07e-10	UDP-Glycosyltransferase superfamily protein
AT1G01430	1134.95	-1.1775	0.0927746	-12.6921	6.54e-37	7.39e-36	TRICHOME BIREFRINGENCE-LIKE 25
AT1G01580	66.0502	-1.48589	0.245419	-6.05451	1.41e-09	4.63e-09	ferric reduction oxidase 2
AT1G01610	873.02	-1.16708	0.103842	-11.239	2.62e-29	2.24e-28	glycerol-3-phosphate acyltransferase 4
AT1G01620	4201.01	-1.87958	0.0700077	-26.8482	8.85e-159	1.06e-156	plasma membrane intrinsic protein 1C
AT1G01700	34.6591	-1.41983	0.342478	-4.14575	3.39e-05	7.77e-05	RHO guanyl-nucleotide exchange factor 2
AT1G01790	3856.85	-1.10147	0.0746528	-14.7546	2.88e-49	4.71e-48	K+ efflux antiporter 1
AT1G01840	18.2723	-2.59791	0.513726	-5.057	4.26e-07	1.17e-06
AT1G01860	483.674	-1.08769	0.105111	-10.3479	4.28e-25	3.11e-24	Ribosomal RNA adenine dimethylase family protein
AT1G01880	25.2929	-1.10543	0.37908	-2.91609	0.00354449	0.00645717	5'-3' exonuclease family protein
AT1G01900	196.477	-1.34999	0.162307	-8.31755	8.98e-17	4.51e-16	subtilase family protein
AT1G02110	292.119	-1.01982	0.134955	-7.55679	4.13e-14	1.79e-13	Protein of unknown function (DUF630 and DUF632)
AT1G02150	3153.86	-1.05181	0.0802113	-13.113	2.77e-39	3.38e-38	Tetratricopeptide repeat (TPR)-like superfamily protein
AT1G02180	57.0685	-2.85721	0.311882	-9.16121	5.13e-20	2.99e-19	ferredoxin-related
AT1G02205	1177.9	-4.51416	0.343508	-13.1413	1.91e-39	2.34e-38	Fatty acid hydroxylase superfamily
AT1G02280	1971.23	-1.43643	0.0919681	-15.6187	5.43e-55	1.06e-53	translocon at the outer envelope membrane of chloroplasts 33
AT1G02340	39.9424	-2.28984	0.351972	-6.50573	7.73e-11	2.76e-10	basic helix-loop-helix (bHLH) DNA-binding superfamily protein
AT1G02350	99.2349	-1.73892	0.210651	-8.25498	1.52e-16	7.53e-16	protoporphyrinogen oxidase-related
AT1G02620	7.23057	-2.09033	0.766301	-2.72783	0.00637534	0.011221	Ras-related small GTP-binding family protein
AT1G02640	130.088	-1.57763	0.18314	-8.6143	7.04e-18	3.71e-17	beta-xylosidase 2
AT1G02650	41.4171	-1.30785	0.300561	-4.35135	1.35e-05	3.24e-05	Tetratricopeptide repeat (TPR)-like superfamily protein
AT1G02690	111.088	-1.44788	0.208499	-6.94433	3.8e-12	1.47e-11	importin alpha isoform 6
AT1G02720	262.998	-1.10074	0.139944	-7.86563	3.67e-15	1.69e-14	galacturonosyltransferase 5
AT1G02730	528.419	-1.87842	0.12996	-14.4538	2.37e-47	3.68e-46	cellulose synthase-like D5
AT1G02800	8.75099	-2.66217	0.766974	-3.47101	0.00051851	0.00104934	cellulase 2
AT1G02900	9.92994	-1.66219	0.663103	-2.50669	0.0121868	0.0205497	rapid alkalinization factor 1
AT1G03020	17.1447	-1.27611	0.464555	-2.74694	0.00601541	0.0106242	Thioredoxin superfamily protein
AT1G03110	233.489	-1.10379	0.156638	-7.04675	1.83e-12	7.23e-12	Transducin/WD40 repeat-like superfamily protein
AT1G03270	63.2303	-1.8965	0.259439	-7.31001	2.67e-13	1.1e-12	CBS domain-containing protein with a domain of unknown function (DUF21)
AT1G03300	128.737	-1.11268	0.177645	-6.26353	3.76e-10	1.28e-09	DOMAIN OF UNKNOWN FUNCTION 724 1
AT1G03310	2072.08	-1.2085	0.0947378	-12.7562	2.88e-37	3.3e-36	debranching enzyme 1
AT1G03320	8.30948	-1.82721	0.684675	-2.66872	0.00761411	0.0132468
AT1G03420	179.269	-1.48938	0.190426	-7.82129	5.23e-15	2.39e-14	transposable element gene
AT1G03457	73.672	-1.34397	0.243022	-5.53023	3.2e-08	9.58e-08	RNA-binding (RRM/RBD/RNP motifs) family protein
AT1G03540	35.5888	-1.00632	0.340716	-2.95356	0.00314135	0.00576292	Pentatricopeptide repeat (PPR-like) superfamily protein
AT1G03630	7027.36	-1.2452	0.0733858	-16.9678	1.42e-64	3.56e-63	protochlorophyllide oxidoreductase C
AT1G03780	103.261	-1.55999	0.219855	-7.09553	1.29e-12	5.14e-12	targeting protein for XKLP2
AT1G03820	67.5293	-2.0127	0.252919	-7.95788	1.75e-15	8.2e-15
AT1G03830	283.953	-1.18769	0.13742	-8.64279	5.49e-18	2.9e-17	guanylate-binding family protein
AT1G03870	936.692	-2.24685	0.0970317	-23.1558	1.27e-118	9.05e-117	FASCICLIN-like arabinoogalactan 9
AT1G03920	58.2039	-1.55474	0.27267	-5.70192	1.18e-08	3.66e-08	Protein kinase family protein
AT1G04040	3426.54	-3.02323	0.0836589	-36.1376	5.84e-286	3.66e-283	HAD superfamily, subfamily IIIB acid phosphatase
AT1G04050	69.8418	-1.67543	0.24466	-6.84802	7.49e-12	2.85e-11	homolog of SU(var)3-9 1
AT1G04160	248.167	-1.48559	0.165556	-8.97333	2.88e-19	1.62e-18	myosin XI B
AT1G04180	12.747	-4.35883	0.854428	-5.10146	3.37e-07	9.33e-07	YUCCA 9
AT1G04240	1047.97	-1.88759	0.113173	-16.6787	1.87e-62	4.42e-61	AUX/IAA transcriptional regulator family protein
AT1G04250	414.289	-1.48288	0.128911	-11.5032	1.27e-30	1.15e-29	AUX/IAA transcriptional regulator family protein
AT1G04360	5.78697	-1.99283	0.866288	-2.30043	0.021424	0.034624	RING/U-box superfamily protein
AT1G04380	2.14106	-4.66354	1.60572	-2.90433	0.00368045	0.00668607	2-oxoglutarate (2OG) and Fe(II)-dependent oxygenase superfamily protein
AT1G04420	3317.89	-1.5083	0.0726946	-20.7485	1.27e-95	6.31e-94	NAD(P)-linked oxidoreductase superfamily protein
AT1G04430	1687	-1.34416	0.0845989	-15.8886	7.59e-57	1.57e-55	S-adenosyl-L-methionine-dependent methyltransferases superfamily protein
AT1G04520	172.67	-2.17936	0.172816	-12.6109	1.84e-36	2.04e-35	plasmodesmata-located protein 2
AT1G04610	3.78745	-5.49794	1.46343	-3.75689	0.000172041	0.000366876	YUCCA 3
AT1G04680	1146.37	-1.67391	0.0926284	-18.0713	5.37e-73	1.66e-71	Pectin lyase-like superfamily protein
AT1G04700	52.946	-1.41339	0.275574	-5.12888	2.91e-07	8.11e-07	PB1 domain-containing protein tyrosine kinase
AT1G04760	24.2441	-2.00665	0.426378	-4.70628	2.52e-06	6.48e-06	vesicle-associated membrane protein 726
AT1G04900	194.955	-1.53388	0.172191	-8.90802	5.2e-19	2.89e-18	Protein of unknown function (DUF185)
AT1G05065	49.9375	-1.08973	0.284934	-3.8245	0.000131037	0.000283419	CLAVATA3/ESR-RELATED 20
AT1G05190	7866.82	-1.06471	0.0769284	-13.8403	1.46e-43	2.02e-42	Ribosomal protein L6 family
AT1G05210	115.137	-1.2386	0.193007	-6.41738	1.39e-10	4.89e-10	Transmembrane protein 97, predicted
AT1G05310	86.591	-1.07627	0.215048	-5.00481	5.59e-07	1.52e-06	Pectin lyase-like superfamily protein
AT1G05370	33.8262	-1.21462	0.347925	-3.49103	0.00048117	0.000977247	Sec14p-like phosphatidylinositol transfer family protein
AT1G05385	566.682	-1.33644	0.10592	-12.6174	1.69e-36	1.88e-35	photosystem II 11 kDa protein-related
AT1G05440	12.9186	-1.89088	0.583813	-3.23885	0.00120012	0.00232211	C-8 sterol isomerases
AT1G05470	245.023	-1.22172	0.167639	-7.28784	3.15e-13	1.3e-12	DNAse I-like superfamily protein
AT1G05540	153.044	-2.21982	0.182324	-12.1751	4.22e-34	4.3e-33	Protein of unknown function (DUF295)
AT1G05850	7894.84	-1.2752	0.0696177	-18.3171	6.04e-75	1.93e-73	Chitinase family protein
AT1G06080	411.133	-6.39721	0.279673	-22.8739	8.45e-116	5.81e-114	delta 9 desaturase 1
AT1G06170	6.91712	-2.02493	0.763037	-2.65377	0.00795974	0.0138017	basic helix-loop-helix (bHLH) DNA-binding superfamily protein
AT1G06190	1977.6	-1.35576	0.085944	-15.7749	4.63e-56	9.3e-55	Rho termination factor
AT1G06360	551.97	-1.90899	0.312743	-6.10401	1.03e-09	3.44e-09	Fatty acid desaturase family protein
AT1G06420	6.56749	-2.14781	0.800701	-2.68241	0.00730932	0.0127539
AT1G06490	183.581	-1.09638	0.17851	-6.14185	8.16e-10	2.72e-09	glucan synthase-like 7
AT1G06560	311.822	-1.17836	0.1374	-8.57611	9.81e-18	5.14e-17	NOL1/NOP2/sun family protein
AT1G06660	21.6951	-1.65983	0.428766	-3.87118	0.00010831	0.000236628
AT1G06690	948.728	-1.60454	0.0916959	-17.4985	1.47e-68	4.11e-67	NAD(P)-linked oxidoreductase superfamily protein
AT1G06925	2.04563	-4.58397	1.66514	-2.7529	0.00590693	0.0104444
AT1G06950	4840.87	-1.22139	0.0874091	-13.9733	2.27e-44	3.24e-43	translocon at the inner envelope membrane of chloroplasts 110
AT1G06980	42.6106	-2.09314	0.3182	-6.57808	4.77e-11	1.73e-10
AT1G07070	361.152	-1.51131	0.130768	-11.5572	6.79e-31	6.18e-30	Ribosomal protein L35Ae family protein
AT1G07320	7272.95	-1.41534	0.0766579	-18.463	4.1e-76	1.34e-74	ribosomal protein L4
AT1G07370	408.84	-1.24591	0.133229	-9.35167	8.63e-21	5.21e-20	proliferating cellular nuclear antigen 1
AT1G07440	783.293	-1.22497	0.11323	-10.8184	2.82e-27	2.23e-26	NAD(P)-binding Rossmann-fold superfamily protein
AT1G07450	15.7669	-3.40504	0.629304	-5.4108	6.27e-08	1.84e-07	NAD(P)-binding Rossmann-fold superfamily protein
AT1G07485	12.6471	-2.58823	0.612386	-4.22646	2.37e-05	5.54e-05
AT1G07490	29.3004	-2.74398	0.41661	-6.58646	4.5e-11	1.63e-10	ROTUNDIFOLIA like 3
AT1G07710	15.1883	-3.32784	0.6384	-5.21279	1.86e-07	5.24e-07	Ankyrin repeat family protein
AT1G07880	85.3537	-1.78639	0.222048	-8.04507	8.62e-16	4.1e-15	Protein kinase superfamily protein
AT1G08005	1.53293	-4.19509	1.86379	-2.25084	0.024396	0.0390149
AT1G08090	35.5621	-1.31862	0.33558	-3.92938	8.52e-05	0.000188026	nitrate transporter 2:1
AT1G08280	137.81	-1.08958	0.172976	-6.29899	3e-10	1.03e-09	Glycosyltransferase family 29 (sialyltransferase) family protein
AT1G08340	48.6473	-1.07121	0.276856	-3.86918	0.0001092	0.000238436	Rho GTPase activating protein with PAK-box/P21-Rho-binding domain
AT1G08390	149.21	-1.06673	0.165137	-6.45965	1.05e-10	3.72e-10
AT1G08520	7003.34	-1.22459	0.0727869	-16.8243	1.62e-63	3.97e-62	ALBINA 1
AT1G08560	219.961	-1.72993	0.167649	-10.3188	5.79e-25	4.2e-24	syntaxin of plants 111
AT1G08610	225.638	-1.50757	0.159845	-9.43146	4.04e-21	2.48e-20	Pentatricopeptide repeat (PPR) superfamily protein
AT1G08640	1088.83	-1.32344	0.0923577	-14.3295	1.43e-46	2.17e-45	Chloroplast J-like domain 1
AT1G08730	32.4278	-1.80842	0.357698	-5.05572	4.29e-07	1.18e-06	Myosin family protein with Dil domain
AT1G08840	154.294	-1.31564	0.180315	-7.29636	2.96e-13	1.22e-12	DNA replication helicase, putative
AT1G08890	478.629	-1.00053	0.132804	-7.53391	4.92e-14	2.13e-13	Major facilitator superfamily protein
AT1G09310	9745.08	-1.72459	0.0851121	-20.2626	2.75e-91	1.26e-89	Protein of unknown function, DUF538
AT1G09340	11075.1	-1.35462	0.082948	-16.3309	5.95e-60	1.33e-58	chloroplast RNA binding
AT1G09350	38.7656	-1.80386	0.325586	-5.54034	3.02e-08	9.06e-08	galactinol synthase 3
AT1G09440	239.115	-1.19386	0.141824	-8.41789	3.83e-17	1.95e-16	Protein kinase superfamily protein
AT1G09450	35.0375	-1.54646	0.351543	-4.39906	1.09e-05	2.63e-05	Protein kinase superfamily protein
AT1G09470	46.325	-1.51753	0.310533	-4.88687	1.02e-06	2.72e-06
AT1G09580	155.659	-1.43537	0.164445	-8.72856	2.58e-18	1.39e-17	emp24/gp25L/p24 family/GOLD family protein
AT1G09600	22.185	-1.73536	0.421723	-4.11493	3.87e-05	8.84e-05	Protein kinase superfamily protein
AT1G09610	16.2548	-2.00726	0.503223	-3.9888	6.64e-05	0.000148288	Protein of unknown function (DUF579)
AT1G09750	3821.73	-2.02413	0.0865161	-23.396	4.7e-121	3.56e-119	Eukaryotic aspartyl protease family protein
AT1G09795	1482.42	-1.01344	0.0799515	-12.6756	8.07e-37	9.1e-36	ATP phosphoribosyl transferase 2
AT1G09800	84.8817	-1.44274	0.226654	-6.36537	1.95e-10	6.78e-10	Pseudouridine synthase family protein
AT1G09812	10.2433	-1.86605	0.643038	-2.90192	0.0037088	0.00673433
AT1G09880	26.9418	-1.47203	0.37247	-3.95207	7.75e-05	0.000171886	Rhamnogalacturonate lyase family protein
AT1G09890	175.586	-1.06673	0.169191	-6.30488	2.88e-10	9.93e-10	Rhamnogalacturonate lyase family protein
AT1G09900	407.666	-1.72003	0.138887	-12.3843	3.18e-35	3.39e-34	Pentatricopeptide repeat (PPR-like) superfamily protein
AT1G10020	537.223	-1.22781	0.105192	-11.672	1.77e-31	1.64e-30	Protein of unknown function (DUF1005)
AT1G10030	156.151	-1.04796	0.170146	-6.15918	7.31e-10	2.45e-09	homolog of yeast ergosterol28
AT1G10060	932.112	-1.31314	0.0885907	-14.8226	1.05e-49	1.73e-48	branched-chain amino acid transaminase 1
AT1G10155	18.0702	-1.30685	0.474673	-2.75316	0.00590223	0.0104371	phloem protein 2-A10
AT1G10370	669.898	-1.0508	0.101569	-10.3456	4.38e-25	3.18e-24	Glutathione S-transferase family protein
AT1G10510	1443.07	-1.24094	0.0888823	-13.9616	2.68e-44	3.82e-43	RNI-like superfamily protein
AT1G10522	454.117	-1.903	0.140143	-13.579	5.34e-42	7.14e-41
AT1G10550	31.3359	-3.06662	0.445712	-6.88027	5.97e-12	2.29e-11	xyloglucan:xyloglucosyl transferase 33
AT1G10640	117.411	-3.17332	0.256259	-12.3833	3.22e-35	3.43e-34	Pectin lyase-like superfamily protein
AT1G10750	27.6747	-1.74911	0.378889	-4.61642	3.9e-06	9.84e-06	Protein of Unknown Function (DUF239)
AT1G10780	61.6724	-1.72493	0.308615	-5.58926	2.28e-08	6.89e-08	F-box/RNI-like superfamily protein
AT1G10790	7.09701	-3.78208	1.03263	-3.66258	0.000249684	0.000523491
AT1G10910	901.004	-1.13794	0.0980994	-11.5999	4.13e-31	3.79e-30	Pentatricopeptide repeat (PPR) superfamily protein
AT1G10930	594.021	-1.32314	0.129843	-10.1903	2.19e-24	1.54e-23	DNA helicase (RECQl4A)
AT1G11070	5.61922	-2.61038	0.979458	-2.66512	0.00769599	0.0133777
AT1G11130	192.419	-1.88728	0.167769	-11.2493	2.33e-29	2e-28	Leucine-rich repeat protein kinase family protein
AT1G11160	44.1877	-1.69215	0.310729	-5.44573	5.16e-08	1.52e-07	Transducin/WD40 repeat-like superfamily protein
AT1G11380	145.365	-1.17965	0.167445	-7.04502	1.85e-12	7.32e-12	PLAC8 family protein
AT1G11430	1583.86	-1.12854	0.0918445	-12.2875	1.06e-34	1.1e-33	plastid developmental protein DAG, putative
AT1G11500	17.169	-1.03635	0.471207	-2.19935	0.0278531	0.0440272	Protein of unknown function (DUF1218)
AT1G11545	365.854	-3.47017	0.148883	-23.308	3.68e-120	2.74e-118	xyloglucan endotransglucosylase/hydrolase 8
AT1G11730	18.9789	-1.32967	0.438074	-3.03526	0.0024033	0.00447615	Galactosyltransferase family protein
AT1G11735	5.69783	-2.3483	0.886224	-2.64978	0.00805432	0.013949	MIR171B; miRNA
AT1G11740	47.7885	-3.9731	0.408481	-9.72652	2.32e-22	1.5e-21	ankyrin repeat family protein
AT1G11820	704.528	-1.59303	0.102861	-15.4871	4.24e-54	8.06e-53	O-Glycosyl hydrolases family 17 protein
AT1G11850	412.558	-1.15236	0.139483	-8.26159	1.44e-16	7.13e-16
AT1G11860	15456.7	-1.15106	0.0815089	-14.1219	2.78e-45	4.06e-44	Glycine cleavage T-protein family
AT1G11870	928.421	-1.33165	0.0898305	-14.824	1.02e-49	1.7e-48	Seryl-tRNA synthetase
AT1G11915	17.8605	-1.12076	0.482969	-2.32057	0.02031	0.0329567
AT1G12090	7941.49	-1.29459	0.0895263	-14.4604	2.15e-47	3.36e-46	extensin-like protein
AT1G12330	781.326	-1.55133	0.103095	-15.0475	3.58e-51	6.2e-50
AT1G12370	58.4464	-1.17188	0.278257	-4.2115	2.54e-05	5.91e-05	photolyase 1
AT1G12460	411.24	-1.64936	0.122829	-13.4281	4.14e-41	5.38e-40	Leucine-rich repeat protein kinase family protein
AT1G12500	574.354	-1.54845	0.113926	-13.5917	4.48e-42	6.01e-41	Nucleotide-sugar transporter family protein
AT1G12570	25.4757	-1.60481	0.419052	-3.82962	0.000128343	0.000277867	Glucose-methanol-choline (GMC) oxidoreductase family protein
AT1G12800	7512.02	-1.33894	0.0852528	-15.7055	1.39e-55	2.75e-54	Nucleic acid-binding, OB-fold-like protein
AT1G12845	57.5828	-1.51172	0.266674	-5.66879	1.44e-08	4.41e-08
AT1G12900	26545.4	-1.2466	0.0789897	-15.7818	4.15e-56	8.36e-55	glyceraldehyde 3-phosphate dehydrogenase A subunit 2
AT1G13270	1124.18	-1.0014	0.0915136	-10.9427	7.2e-28	5.85e-27	methionine aminopeptidase 1B
AT1G13380	277.425	-1.03924	0.135021	-7.69685	1.39e-14	6.23e-14	Protein of unknown function (DUF1218)
AT1G13650	2164.11	-2.6347	0.104469	-25.2198	2.43e-140	2.31e-138
AT1G13730	384.893	-1.33175	0.13604	-9.78943	1.25e-22	8.2e-22	Nuclear transport factor 2 (NTF2) family protein with RNA binding (RRM-RBD-RNP motifs) domain
AT1G13740	110.68	-1.17551	0.197271	-5.95886	2.54e-09	8.22e-09	ABI five binding protein 2
AT1G13790	161.237	-1.16623	0.175017	-6.66352	2.67e-11	9.84e-11	XH/XS domain-containing protein
AT1G13800	36.3056	-1.18569	0.336534	-3.52324	0.000426308	0.000870521	Tetratricopeptide repeat (TPR)-like superfamily protein
AT1G13820	1449.89	-1.40936	0.0815453	-17.2831	6.3e-67	1.69e-65	alpha/beta-Hydrolases superfamily protein
AT1G14030	1033.72	-1.47282	0.0894947	-16.4571	7.46e-61	1.7e-59	Rubisco methyltransferase family protein
AT1G14071	17.9087	-1.37829	0.466283	-2.9559	0.00311755	0.00572372	MIR830a; miRNA
AT1G14100	8.43654	-2.3399	0.722126	-3.24029	0.00119407	0.00231113	fucosyltransferase 8
AT1G14150	1169.31	-1.1169	0.0878121	-12.7192	4.63e-37	5.26e-36	PsbQ-like 2
AT1G14180	89.3099	-1.1082	0.222174	-4.98797	6.1e-07	1.65e-06	RING/U-box superfamily protein
AT1G14190	29.8881	-2.09965	0.375841	-5.58654	2.32e-08	7e-08	Glucose-methanol-choline (GMC) oxidoreductase family protein
AT1G14205	99.6531	-1.40865	0.203968	-6.90624	4.98e-12	1.91e-11	Ribosomal L18p/L5e family protein
AT1G14280	725.088	-1.86668	0.103906	-17.9652	3.65e-72	1.11e-70	phytochrome kinase substrate 2
AT1G14345	1085.35	-1.28019	0.0944109	-13.5597	6.94e-42	9.23e-41	NAD(P)-linked oxidoreductase superfamily protein
AT1G14350	358.676	-1.00123	0.117717	-8.50541	1.81e-17	9.38e-17	Duplicated homeodomain-like superfamily protein
AT1G14390	7.77313	-4.00522	1.00295	-3.99345	6.51e-05	0.000145526	Leucine-rich repeat protein kinase family protein
AT1G14430	17.9361	-1.09397	0.483041	-2.26475	0.0235282	0.0377619	glyoxal oxidase-related protein
AT1G14440	165.351	-1.13896	0.1794	-6.3487	2.17e-10	7.53e-10	homeobox protein 31
AT1G14470	18.6581	-1.10494	0.446707	-2.47351	0.0133792	0.0224358	Pentatricopeptide repeat (PPR) superfamily protein
AT1G14580	600.871	-1.04655	0.108139	-9.67782	3.75e-22	2.4e-21	C2H2-like zinc finger protein
AT1G14630	31.9812	-1.87698	0.369125	-5.08496	3.68e-07	1.01e-06
AT1G14687	8.96616	-1.59779	0.665956	-2.39924	0.0164293	0.0270728	homeobox protein 32
AT1G14700	704.692	-1.5452	0.102377	-15.0932	1.79e-51	3.14e-50	purple acid phosphatase 3
AT1G14730	31.0521	-1.21176	0.362524	-3.34257	0.000830054	0.00163963	Cytochrome b561/ferric reductase transmembrane protein family
AT1G14840	876.26	-1.07674	0.0965459	-11.1526	6.95e-29	5.84e-28	microtubule-associated proteins 70-4
AT1G14930	1.85906	-4.44646	1.72644	-2.57551	0.0100094	0.0170942	Polyketide cyclase/dehydrase and lipid transport superfamily protein
AT1G14970	102.445	-1.61108	0.213636	-7.54124	4.66e-14	2.01e-13	O-fucosyltransferase family protein
AT1G15000	204.67	-1.62382	0.154348	-10.5205	6.95e-26	5.26e-25	serine carboxypeptidase-like 50
AT1G15050	24.5399	-4.45808	0.646032	-6.90071	5.17e-12	1.99e-11	indole-3-acetic acid inducible 34
AT1G15080	54.5057	-2.07273	0.286339	-7.23873	4.53e-13	1.85e-12	lipid phosphate phosphatase 2
AT1G15180	290.319	-1.39309	0.129957	-10.7196	8.24e-27	6.44e-26	MATE efflux family protein
AT1G15190	30.3684	-1.69727	0.372309	-4.55876	5.15e-06	1.28e-05	Fasciclin-like arabinogalactan family protein
AT1G15410	158.406	-1.38062	0.164875	-8.37372	5.58e-17	2.83e-16	aspartate-glutamate racemase family
AT1G15550	32.517	-1.40338	0.344601	-4.07249	4.65e-05	0.000105351	gibberellin 3-oxidase 1
AT1G15570	172.641	-1.08306	0.181842	-5.95604	2.58e-09	8.36e-09	CYCLIN A2;3
AT1G15580	43.8019	-3.76716	0.408381	-9.22464	2.85e-20	1.68e-19	indole-3-acetic acid inducible 5
AT1G15710	298.185	-1.31417	0.125792	-10.4472	1.51e-25	1.12e-24	prephenate dehydrogenase family protein
AT1G15830	415.353	-1.52891	0.11446	-13.3576	1.07e-40	1.37e-39
AT1G15960	235.075	-1.87015	0.165742	-11.2835	1.58e-29	1.36e-28	NRAMP metal ion transporter 6
AT1G15980	4450.58	-1.14735	0.0796601	-14.403	4.95e-47	7.66e-46	NDH-dependent cyclic electron flow 1
AT1G16070	16.6275	-1.48015	0.492049	-3.00814	0.00262849	0.00487098	tubby like protein 8
AT1G16080	2444.36	-1.51619	0.0891418	-17.0087	7.07e-65	1.8e-63
AT1G16170	189.836	-1.14907	0.154837	-7.42113	1.16e-13	4.92e-13
AT1G16330	30.4443	-1.99415	0.371964	-5.36112	8.27e-08	2.4e-07	cyclin b3;1
AT1G16350	920.198	-1.36034	0.102374	-13.2879	2.72e-40	3.43e-39	Aldolase-type TIM barrel family protein
AT1G16390	48.3085	-2.57792	0.316998	-8.13228	4.21e-16	2.04e-15	organic cation/carnitine transporter 3
AT1G16400	365.233	-1.56606	0.151911	-10.3091	6.41e-25	4.63e-24	cytochrome P450, family 79, subfamily F, polypeptide 2
AT1G16410	2440.89	-1.78028	0.230818	-7.71291	1.23e-14	5.52e-14	cytochrome p450 79f1
AT1G16445	50.6467	-1.09142	0.272261	-4.00874	6.1e-05	0.000136825	S-adenosyl-L-methionine-dependent methyltransferases superfamily protein
AT1G16490	17.862	-1.33964	0.451602	-2.96643	0.00301279	0.00554221	myb domain protein 58
AT1G16630	63.1205	-1.70586	0.280949	-6.07179	1.26e-09	4.18e-09
AT1G16790	38.6099	-1.20293	0.324491	-3.70712	0.000209631	0.000442373	ribosomal protein-related
AT1G17140	635.175	-1.06026	0.116559	-9.09636	9.34e-20	5.36e-19	interactor of constitutive active rops 1
AT1G17200	156.025	-1.00994	0.176496	-5.72218	1.05e-08	3.26e-08	Uncharacterised protein family (UPF0497)
AT1G17560	111.716	-1.23921	0.195306	-6.34496	2.22e-10	7.71e-10	Ribosomal protein L14p/L23e family protein
AT1G17630	44.1102	-1.31638	0.296038	-4.44666	8.72e-06	2.13e-05	Pentatricopeptide repeat (PPR-like) superfamily protein
AT1G17650	896.308	-1.9166	0.101989	-18.7922	8.75e-79	3.01e-77	glyoxylate reductase 2
AT1G17665	212.527	-1.08343	0.144717	-7.48653	7.07e-14	3.02e-13
AT1G17840	2156.62	-1.11528	0.0803869	-13.8739	9.12e-44	1.28e-42	white-brown complex homolog protein 11
AT1G17870	21.8518	-1.42821	0.423181	-3.37493	0.000738341	0.00146647	ethylene-dependent gravitropism-deficient and yellow-green-like 3
AT1G17920	151.433	-1.31284	0.170579	-7.69633	1.4e-14	6.25e-14	homeodomain GLABROUS 12
AT1G18060	1378.63	-1.17218	0.0922033	-12.713	5.01e-37	5.68e-36
AT1G18230	13.6147	-1.32928	0.519727	-2.55765	0.0105382	0.0179469
AT1G18250	49.8226	-1.92742	0.301561	-6.39147	1.64e-10	5.76e-10	Pathogenesis-related thaumatin superfamily protein
AT1G18320	33.2925	-1.25968	0.350061	-3.59846	0.000320105	0.00066301	Mitochondrial import inner membrane translocase subunit Tim17/Tim22/Tim23 family protein
AT1G18330	366.683	-1.96096	0.131768	-14.8819	4.32e-50	7.23e-49	Homeodomain-like superfamily protein
AT1G18350	5.2359	-2.57667	0.952321	-2.70567	0.00681664	0.0119329	MAP kinase kinase 7
AT1G18360	915.765	-1.49042	0.095769	-15.5626	1.31e-54	2.52e-53	alpha/beta-Hydrolases superfamily protein
AT1G18370	365.784	-1.5777	0.126205	-12.5011	7.37e-36	8.01e-35	ATP binding microtubule motor family protein
AT1G18400	94.7	-3.3335	0.275303	-12.1085	9.53e-34	9.61e-33	BR enhanced expression 1
AT1G18440	273.762	-1.31764	0.133688	-9.85608	6.45e-23	4.27e-22	Peptidyl-tRNA hydrolase family protein
AT1G18550	60.8731	-1.06693	0.246964	-4.3202	1.56e-05	3.71e-05	ATP binding microtubule motor family protein
AT1G18610	155.069	-1.08247	0.168427	-6.42691	1.3e-10	4.6e-10	Galactose oxidase/kelch repeat superfamily protein
AT1G18650	500.453	-2.12625	0.125215	-16.9809	1.14e-64	2.85e-63	plasmodesmata callose-binding protein 3
AT1G18730	2634.57	-1.01716	0.0824695	-12.3338	5.96e-35	6.28e-34	NDH dependent flow 6
AT1G18840	429.522	-1.38064	0.117068	-11.7935	4.22e-32	4e-31	IQ-domain 30
AT1G19050	423.335	-1.58752	0.142948	-11.1056	1.18e-28	9.81e-28	response regulator 7
AT1G19080	95.5355	-1.17597	0.206114	-5.70543	1.16e-08	3.58e-08	GINS complex protein
AT1G19150	1311.83	-1.42095	0.0938704	-15.1373	9.19e-52	1.63e-50	photosystem I light harvesting complex gene 6
AT1G19320	3.98527	-3.60268	1.34304	-2.68248	0.00730788	0.0127525	Pathogenesis-related thaumatin superfamily protein
AT1G19350	1149.69	-1.26219	0.0858756	-14.6979	6.65e-49	1.08e-47	Brassinosteroid signalling positive regulator (BZR1) family protein
AT1G19920	1197.7	-1.02626	0.0844457	-12.1529	5.54e-34	5.61e-33	Pseudouridine synthase/archaeosine transglycosylase-like family protein
AT1G19940	121.006	-2.69376	0.218613	-12.3221	6.89e-35	7.25e-34	glycosyl hydrolase 9B5
AT1G19950	47.109	-1.54593	0.294662	-5.24645	1.55e-07	4.4e-07	HVA22-like protein H (ATHVA22H)
AT1G19970	86.6683	-1.24836	0.221845	-5.62718	1.83e-08	5.57e-08	ER lumen protein retaining receptor family protein
AT1G20010	2732.74	-1.09451	0.0833265	-13.1352	2.07e-39	2.53e-38	tubulin beta-5 chain
AT1G20090	638.317	-1.16687	0.10521	-11.0909	1.39e-28	1.15e-27	RHO-related protein from plants 2
AT1G20190	391.742	-2.01225	0.134986	-14.9071	2.96e-50	4.99e-49	expansin 11
AT1G20480	55.5568	-1.45618	0.266371	-5.46674	4.58e-08	1.35e-07	AMP-dependent synthetase and ligase family protein
AT1G20490	17.726	-1.44481	0.465371	-3.10465	0.00190504	0.00359441	AMP-dependent synthetase and ligase family protein
AT1G20570	157.837	-1.05141	0.162644	-6.46448	1.02e-10	3.61e-10	Spc97 / Spc98 family of spindle pole body (SBP) component
AT1G20650	704.09	-1.0131	0.105699	-9.5847	9.27e-22	5.85e-21	Protein kinase superfamily protein
AT1G20720	208.505	-1.14383	0.158541	-7.21475	5.4e-13	2.2e-12	RAD3-like DNA-binding helicase protein
AT1G20810	892.277	-1.16594	0.0965387	-12.0775	1.39e-33	1.4e-32	FKBP-like peptidyl-prolyl cis-trans isomerase family protein
AT1G20816	607.177	-1.17671	0.0999196	-11.7765	5.16e-32	4.87e-31
AT1G20823	43.7278	-1.11862	0.292558	-3.82359	0.00013152	0.000284431	RING/U-box superfamily protein
AT1G20850	704.973	-1.27416	0.0970451	-13.1296	2.23e-39	2.72e-38	xylem cysteine peptidase 2
AT1G20870	28.0016	-1.63373	0.382902	-4.2667	1.98e-05	4.67e-05	HSP20-like chaperones superfamily protein
AT1G20930	69.1335	-1.38546	0.256422	-5.40307	6.55e-08	1.92e-07	cyclin-dependent kinase B2;2
AT1G20940	26.1205	-1.15662	0.388418	-2.97777	0.00290351	0.0053527	F-box family protein
AT1G21070	93.4884	-1.45269	0.209328	-6.93976	3.93e-12	1.52e-11	Nucleotide-sugar transporter family protein
AT1G21090	56.9522	-1.45981	0.27156	-5.37565	7.63e-08	2.22e-07	Cupredoxin superfamily protein
AT1G21150	32.6963	-1.74668	0.347889	-5.02079	5.15e-07	1.4e-06	Mitochondrial transcription termination factor family protein
AT1G21350	806.427	-1.13327	0.0904661	-12.5271	5.31e-36	5.79e-35	Thioredoxin superfamily protein
AT1G21440	926.303	-1.76175	0.108764	-16.198	5.21e-59	1.13e-57	Phosphoenolpyruvate carboxylase family protein
AT1G21810	49.2842	-1.44877	0.287354	-5.04176	4.61e-07	1.26e-06	Plant protein of unknown function (DUF869)
AT1G21880	306.744	-2.21878	0.137583	-16.1268	1.65e-58	3.55e-57	lysm domain GPI-anchored protein 1 precursor
AT1G21980	678.329	-1.4663	0.105919	-13.8435	1.39e-43	1.94e-42	phosphatidylinositol-4-phosphate 5-kinase 1
AT1G22030	27.4399	-1.25442	0.378641	-3.31296	0.000923153	0.00181079
AT1G22170	55.8124	-1.62322	0.270391	-6.00324	1.93e-09	6.32e-09	Phosphoglycerate mutase family protein
AT1G22330	360.089	-2.09138	0.124911	-16.7429	6.38e-63	1.53e-61	RNA-binding (RRM/RBD/RNP motifs) family protein
AT1G22530	1379.78	-1.01949	0.109369	-9.32149	1.15e-20	6.88e-20	PATELLIN 2
AT1G22630	180.26	-1.0305	0.166072	-6.20513	5.47e-10	1.84e-09
AT1G22690	65.1338	-1.58412	0.272964	-5.8034	6.5e-09	2.04e-08	Gibberellin-regulated family protein
AT1G23080	2570.25	-1.54456	0.0757022	-20.4031	1.57e-92	7.4e-91	Auxin efflux carrier family protein
AT1G23340	29.8392	-2.72334	0.414689	-6.56718	5.13e-11	1.86e-10	Protein of Unknown Function (DUF239)
AT1G23480	612.983	-1.11884	0.114389	-9.78101	1.36e-22	8.9e-22	cellulose synthase-like A3
AT1G23740	1479.66	-1.00901	0.0953595	-10.5811	3.65e-26	2.78e-25	Oxidoreductase, zinc-binding dehydrogenase family protein
AT1G23750	53.8808	-1.15089	0.262777	-4.37971	1.19e-05	2.87e-05	Nucleic acid-binding, OB-fold-like protein
AT1G23790	19.8957	-1.87828	0.458507	-4.09652	4.19e-05	9.54e-05	Plant protein of unknown function (DUF936)
AT1G23935	117.841	-2.35986	0.213985	-11.0281	2.8e-28	2.3e-27
AT1G23940	182.794	-1.96585	0.168962	-11.6348	2.74e-31	2.52e-30	ARM repeat superfamily protein
AT1G24090	31.8117	-1.18984	0.348329	-3.41585	0.000635836	0.00127296	RNase H family protein
AT1G24260	29.1082	-3.88801	0.513433	-7.57258	3.66e-14	1.59e-13	K-box region and MADS-box transcription factor family protein
AT1G24290	50.5604	-1.05024	0.272619	-3.85242	0.000116957	0.000254429	AAA-type ATPase family protein
AT1G24620	62.5747	-1.11411	0.257623	-4.32458	1.53e-05	3.64e-05	EF hand calcium-binding protein family
AT1G25180	11.102	-1.74938	0.690789	-2.53244	0.0113272	0.0191983
AT1G25450	140.116	-1.19131	0.189921	-6.27265	3.55e-10	1.21e-09	3-ketoacyl-CoA synthase 5
AT1G25510	12.995	-2.57443	0.614145	-4.19189	2.77e-05	6.41e-05	Eukaryotic aspartyl protease family protein
AT1G26100	42.3076	-1.7699	0.31174	-5.67749	1.37e-08	4.2e-08	Cytochrome b561/ferric reductase transmembrane protein family
AT1G26208	271.703	-1.87533	0.135773	-13.8123	2.15e-43	2.97e-42	other RNA
AT1G26218	15.3361	-1.63966	0.503657	-3.25552	0.00113185	0.00219567	other RNA
AT1G26230	704.617	-1.7861	0.109298	-16.3415	5e-60	1.12e-58	TCP-1/cpn60 chaperonin family protein
AT1G26233	51.5911	-1.75178	0.299544	-5.84817	4.97e-09	1.57e-08	SNOR95; snoRNA
AT1G26450	19.9748	-1.16065	0.444368	-2.61191	0.00900371	0.0154695	Carbohydrate-binding X8 domain superfamily protein
AT1G26530	13.7507	-1.62134	0.526776	-3.07786	0.00208495	0.00391384	PIN domain-like family protein
AT1G26540	47.8636	-2.70109	0.328685	-8.21787	2.07e-16	1.02e-15	Agenet domain-containing protein
AT1G26560	359.312	-1.38585	0.124869	-11.0984	1.28e-28	1.06e-27	beta glucosidase 40
AT1G26570	224.754	-1.35267	0.143353	-9.43595	3.87e-21	2.38e-20	UDP-glucose dehydrogenase 1
AT1G26650	157.119	-1.27273	0.164603	-7.73213	1.06e-14	4.76e-14
AT1G26761	301.734	-1.29044	0.130042	-9.92328	3.3e-23	2.22e-22	Arabinanase/levansucrase/invertase
AT1G26770	84.38	-1.89758	0.241126	-7.86966	3.56e-15	1.64e-14	expansin A10
AT1G26815	10.9716	-1.59516	0.586463	-2.71997	0.00652883	0.0114739	FBD domain family
AT1G26910	41.1706	-1.04012	0.315486	-3.29688	0.000977655	0.00191093	Ribosomal protein L16p/L10e family protein
AT1G26945	133.146	-2.70055	0.202867	-13.312	1.97e-40	2.49e-39	basic helix-loop-helix (bHLH) DNA-binding superfamily protein
AT1G27030	113.189	-1.85631	0.202568	-9.16388	5.01e-20	2.92e-19
AT1G27120	144.543	-2.09242	0.198124	-10.5612	4.51e-26	3.43e-25	Galactosyltransferase family protein
AT1G27400	189.795	-1.07177	0.172955	-6.19682	5.76e-10	1.94e-09	Ribosomal protein L22p/L17e family protein
AT1G27410	1776.02	-1.01665	0.106017	-9.58954	8.85e-22	5.58e-21	DNA repair metallo-beta-lactamase family protein
AT1G27920	41.8571	-1.3312	0.32402	-4.10838	3.98e-05	9.08e-05	microtubule-associated protein 65-8
AT1G27940	41.7507	-1.28416	0.312608	-4.10789	3.99e-05	9.1e-05	P-glycoprotein 13
AT1G27950	1024.41	-1.8722	0.0998528	-18.7496	1.95e-78	6.68e-77	glycosylphosphatidylinositol-anchored lipid protein transfer 1
AT1G28100	220.19	-1.52143	0.144503	-10.5288	6.37e-26	4.83e-25
AT1G28290	84.2641	-1.55227	0.222616	-6.97286	3.11e-12	1.21e-11	arabinogalactan protein 31
AT1G28400	145.752	-1.0668	0.166461	-6.40868	1.47e-10	5.17e-10
AT1G28530	137.402	-1.64444	0.196575	-8.36543	5.99e-17	3.03e-16
AT1G29050	33.2049	-1.41211	0.343567	-4.11015	3.95e-05	9.02e-05	TRICHOME BIREFRINGENCE-LIKE 38
AT1G29070	1420.02	-1.27369	0.0964455	-13.2064	8.06e-40	9.99e-39	Ribosomal protein L34
AT1G29200	19.0642	-1.811	0.465248	-3.89255	9.92e-05	0.000217574	O-fucosyltransferase family protein
AT1G29430	12.6274	-2.98257	0.66254	-4.50172	6.74e-06	1.66e-05	SAUR-like auxin-responsive protein family
AT1G29440	61.5228	-2.15158	0.268349	-8.01785	1.08e-15	5.11e-15	SAUR-like auxin-responsive protein family
AT1G29450	262.986	-2.58924	0.157893	-16.3988	1.95e-60	4.41e-59	SAUR-like auxin-responsive protein family
AT1G29460	56.7362	-3.13603	0.326705	-9.59896	8.08e-22	5.1e-21	SAUR-like auxin-responsive protein family
AT1G29500	3.25608	-2.70046	1.22028	-2.21298	0.0268987	0.042644	SAUR-like auxin-responsive protein family
AT1G29510	198.798	-2.68266	0.173621	-15.4512	7.4e-54	1.4e-52	SAUR-like auxin-responsive protein family
AT1G29520	73.3097	-2.30129	0.253194	-9.08904	9.99e-20	5.73e-19	AWPM-19-like family protein
AT1G29530	117.806	-1.08058	0.186668	-5.78878	7.09e-09	2.22e-08
AT1G29660	1273.91	-2.13085	0.0945223	-22.5434	1.56e-112	1.03e-110	GDSL-like Lipase/Acylhydrolase superfamily protein
AT1G29670	1897.83	-1.52754	0.0784701	-19.4665	2.11e-84	8.27e-83	GDSL-like Lipase/Acylhydrolase superfamily protein
AT1G30440	807.146	-1.04388	0.100793	-10.3567	3.9e-25	2.85e-24	Phototropic-responsive NPH3 family protein
AT1G30520	349.532	-1.54093	0.130304	-11.8256	2.88e-32	2.75e-31	acyl-activating enzyme 14
AT1G30570	201.095	-1.20725	0.153279	-7.87613	3.38e-15	1.56e-14	hercules receptor kinase 2
AT1G30600	181.202	-1.46062	0.154713	-9.44087	3.7e-21	2.27e-20	Subtilase family protein
AT1G30690	557.621	-2.24532	0.109611	-20.4845	2.96e-93	1.41e-91	Sec14p-like phosphatidylinositol transfer family protein
AT1G30820	356.3	-1.47794	0.140837	-10.494	9.21e-26	6.92e-25	CTP synthase family protein
AT1G31070	279.281	-1.3853	0.132108	-10.4861	1e-25	7.51e-25	N-acetylglucosamine-1-phosphate uridylyltransferase 1
AT1G31072	92.8854	-1.12478	0.220085	-5.11067	3.21e-07	8.9e-07
AT1G31173	103.81	-1.61083	0.21487	-7.49675	6.54e-14	2.8e-13	MIR167D; miRNA
AT1G31190	752.058	-1.21172	0.0979649	-12.369	3.85e-35	4.09e-34	myo-inositol monophosphatase like 1
AT1G31240	289.729	-1.27055	0.141349	-8.98871	2.5e-19	1.41e-18	Bromodomain transcription factor
AT1G31690	1082.54	-1.3686	0.130956	-10.4508	1.45e-25	1.08e-24	Copper amine oxidase family protein
AT1G31710	25.8524	-1.48368	0.391647	-3.78832	0.000151668	0.000325784	Copper amine oxidase family protein
AT1G31720	48.7015	-1.34408	0.305059	-4.40596	1.05e-05	2.55e-05	Protein of unknown function (DUF1218)
AT1G31800	1646.29	-1.08923	0.0878664	-12.3964	2.73e-35	2.93e-34	cytochrome P450, family 97, subfamily A, polypeptide 3
AT1G31860	161.181	-1.84592	0.171246	-10.7794	4.31e-27	3.4e-26	histidine biosynthesis bifunctional protein (HISIE)
AT1G31880	12.6045	-1.8538	0.571956	-3.24117	0.00119041	0.00230428	DZC (Disease resistance/zinc finger/chromosome condensation-like region) domain containing protein
AT1G31920	218.192	-1.08441	0.147113	-7.37126	1.69e-13	7.08e-13	Tetratricopeptide repeat (TPR)-like superfamily protein
AT1G32080	3278.36	-1.17751	0.0844895	-13.9367	3.79e-44	5.38e-43	membrane protein, putative
AT1G32090	3625.79	-1.55809	0.082368	-18.9162	8.39e-80	2.96e-78	early-responsive to dehydration stress protein (ERD4)
AT1G32200	1662.28	-1.03128	0.0856222	-12.0446	2.07e-33	2.06e-32	phospholipid/glycerol acyltransferase family protein
AT1G32220	452.769	-1.46734	0.109514	-13.3987	6.15e-41	7.93e-40	NAD(P)-binding Rossmann-fold superfamily protein
AT1G32225	1092.67	-1.29529	0.0910199	-14.2308	5.9e-46	8.76e-45
AT1G32440	432.521	-1.00797	0.130064	-7.74983	9.2e-15	4.16e-14	plastidial pyruvate kinase 3
AT1G32540	643.215	-1.35946	0.112674	-12.0654	1.61e-33	1.61e-32	lsd one like 1
AT1G32780	33.715	-1.47436	0.35109	-4.19937	2.68e-05	6.22e-05	GroES-like zinc-binding dehydrogenase family protein
AT1G32860	55.5077	-1.15017	0.269835	-4.26248	2.02e-05	4.76e-05	Glycosyl hydrolase superfamily protein
AT1G32990	777.765	-1.3536	0.0917101	-14.7596	2.67e-49	4.38e-48	plastid ribosomal protein l11
AT1G32992	1185.18	-1.45456	0.103762	-14.0183	1.21e-44	1.73e-43	MIR856a; miRNA
AT1G33000	402.184	-1.38307	0.116169	-11.9057	1.11e-32	1.07e-31	transposable element gene
AT1G33170	69.1039	-1.36637	0.241198	-5.66494	1.47e-08	4.51e-08	S-adenosyl-L-methionine-dependent methyltransferases superfamily protein
AT1G33180	82.99	-1.27446	0.219176	-5.81478	6.07e-09	1.91e-08	transposable element gene
AT1G33440	71.8313	-2.31461	0.257199	-8.99932	2.27e-19	1.28e-18	Major facilitator superfamily protein
AT1G33811	748.061	-1.06009	0.111392	-9.51673	1.79e-21	1.11e-20	GDSL-like Lipase/Acylhydrolase superfamily protein
AT1G34210	158.674	-1.27784	0.17653	-7.23866	4.53e-13	1.85e-12	somatic embryogenesis receptor-like kinase 2
AT1G34430	595.459	-1.29889	0.108606	-11.9597	5.78e-33	5.67e-32	2-oxoacid dehydrogenases acyltransferase family protein
AT1G34440	378.855	-1.70453	0.121951	-13.9771	2.15e-44	3.07e-43
AT1G35180	10.1889	-1.83494	0.620824	-2.95565	0.0031201	0.00572728	TRAM, LAG1 and CLN8 (TLC) lipid-sensing domain containing protein
AT1G35530	54.6137	-1.14421	0.26967	-4.24299	2.21e-05	5.17e-05	DEAD/DEAH box RNA helicase family protein
AT1G35680	2207.45	-1.08343	0.0807339	-13.4198	4.63e-41	6e-40	Ribosomal protein L21
AT1G35780	413.091	-1.10902	0.117844	-9.41087	4.92e-21	3.01e-20
AT1G36280	222.798	-1.04924	0.143612	-7.30607	2.75e-13	1.14e-12	L-Aspartase-like family protein
AT1G41830	1017.95	-1.48322	0.0950267	-15.6084	6.38e-55	1.24e-53	SKU5-similar 6
AT1G42970	7552.59	-1.08771	0.0686378	-15.8471	1.47e-56	3.02e-55	glyceraldehyde-3-phosphate dehydrogenase B subunit
AT1G44110	34.6902	-1.59309	0.351645	-4.53039	5.89e-06	1.46e-05	Cyclin A1;1
AT1G44478	886.894	-1.02655	0.106674	-9.62324	6.38e-22	4.05e-21	Cyclophilin
AT1G44900	414.994	-1.24272	0.133061	-9.33951	9.68e-21	5.83e-20	minichromosome maintenance (MCM2/3/5) family protein
AT1G45010	130.206	-1.79236	0.192935	-9.28997	1.54e-20	9.2e-20	TRAM, LAG1 and CLN8 (TLC) lipid-sensing domain containing protein
AT1G45110	22.3138	-1.60623	0.442192	-3.63243	0.000280768	0.000585659	Tetrapyrrole (Corrin/Porphyrin) Methylases
AT1G45130	203.105	-2.14827	0.162419	-13.2268	6.15e-40	7.65e-39	beta-galactosidase 5
AT1G45201	340.919	-1.07985	0.134128	-8.05089	8.22e-16	3.92e-15	triacylglycerol lipase-like 1
AT1G47670	67.346	-1.01064	0.236749	-4.26883	1.97e-05	4.63e-05	Transmembrane amino acid transporter family protein
AT1G47900	374.361	-1.31061	0.129032	-10.1572	3.08e-24	2.16e-23	Plant protein of unknown function (DUF869)
AT1G48100	26.9446	-1.4112	0.401503	-3.51479	0.000440095	0.000896825	Pectin lyase-like superfamily protein
AT1G48240	187.633	-1.50953	0.154109	-9.79525	1.18e-22	7.75e-22	novel plant snare 12
AT1G48250	145.963	-1.61823	0.182457	-8.86912	7.37e-19	4.07e-18	transposable element gene
AT1G48360	4915.53	-1.2239	0.0768184	-15.9324	3.78e-57	7.85e-56	zinc ion binding;nucleic acid binding;hydrolases, acting on acid anhydrides, in phosphorus-containing anhydrides
AT1G48470	398.188	-1.19707	0.126193	-9.486	2.4e-21	1.48e-20	glutamine synthetase 1;5
AT1G48520	674.606	-1.62495	0.103469	-15.7046	1.41e-55	2.79e-54	GLU-ADT subunit B
AT1G48570	307.962	-1.26756	0.139225	-9.10442	8.67e-20	4.99e-19	zinc finger (Ran-binding) family protein
AT1G48580	708.434	-1.66545	0.120109	-13.8661	1.02e-43	1.42e-42
AT1G49015	188.798	-1.30452	0.171606	-7.60184	2.92e-14	1.28e-13	DPP6 N-terminal domain-like protein
AT1G49380	270.536	-1.60208	0.133506	-12.0001	3.55e-33	3.51e-32	cytochrome c biogenesis protein family
AT1G49390	980.855	-1.48843	0.0863213	-17.2429	1.27e-66	3.35e-65	2-oxoglutarate (2OG) and Fe(II)-dependent oxygenase superfamily protein
AT1G49430	281.822	-2.08668	0.140063	-14.8982	3.39e-50	5.7e-49	long-chain acyl-CoA synthetase 2
AT1G49580	155.346	-1.98087	0.196595	-10.0759	7.06e-24	4.89e-23	Calcium-dependent protein kinase (CDPK) family protein
AT1G49590	353.208	-1.66819	0.12491	-13.3552	1.1e-40	1.41e-39	C2H2 and C2HC zinc fingers superfamily protein
AT1G49650	11.0686	-1.52961	0.579387	-2.64004	0.00828953	0.0143258	alpha/beta-Hydrolases superfamily protein
AT1G49660	136.036	-1.20186	0.203978	-5.89209	3.81e-09	1.22e-08	carboxyesterase 5
AT1G49730	596.068	-1.25749	0.102442	-12.2752	1.23e-34	1.28e-33	Protein kinase superfamily protein
AT1G49760	855.869	-1.44083	0.105826	-13.6151	3.26e-42	4.39e-41	poly(A) binding protein 8
AT1G49870	20.9518	-1.86286	0.446765	-4.16966	3.05e-05	7.04e-05
AT1G49880	40.8145	-1.90502	0.324384	-5.87272	4.29e-09	1.36e-08	Erv1/Alr family protein
AT1G49910	5.47325	-1.95583	0.909932	-2.14943	0.0316007	0.0494031	Transducin/WD40 repeat-like superfamily protein
AT1G50010	611.519	-1.29656	0.102949	-12.5942	2.27e-36	2.51e-35	tubulin alpha-2 chain
AT1G50110	17.6053	-2.99147	0.565954	-5.2857	1.25e-07	3.57e-07	D-aminoacid aminotransferase-like PLP-dependent enzymes superfamily protein
AT1G50240	79.2892	-1.88864	0.255268	-7.39866	1.38e-13	5.8e-13	Protein kinase family protein with ARM repeat domain
AT1G50290	127.643	-1.37897	0.179818	-7.66867	1.74e-14	7.71e-14
AT1G50450	472.366	-1.45475	0.112956	-12.8789	5.92e-38	6.89e-37	Saccharopine dehydrogenase
AT1G51110	1647.12	-1.40104	0.0794074	-17.6437	1.14e-69	3.28e-68	Plastid-lipid associated protein PAP / fibrillin family protein
AT1G51120	2014.33	-1.18376	0.0868623	-13.628	2.73e-42	3.68e-41	AP2/B3 transcription factor family protein
AT1G51410	115.381	-1.22335	0.194764	-6.28117	3.36e-10	1.15e-09	NAD(P)-binding Rossmann-fold superfamily protein
AT1G51510	300.1	-1.11191	0.134994	-8.23674	1.77e-16	8.73e-16	RNA-binding (RRM/RBD/RNP motifs) family protein
AT1G51580	102.961	-1.16232	0.206658	-5.62436	1.86e-08	5.66e-08	RNA-binding KH domain-containing protein
AT1G51940	884.786	-1.03252	0.0977059	-10.5676	4.21e-26	3.21e-25	protein kinase family protein / peptidoglycan-binding LysM domain-containing protein
AT1G52190	321.747	-1.77285	0.132058	-13.4248	4.33e-41	5.62e-40	Major facilitator superfamily protein
AT1G52700	69.0868	-1.73794	0.244641	-7.10403	1.21e-12	4.84e-12	alpha/beta-Hydrolases superfamily protein
AT1G52750	31.6649	-2.87795	0.419223	-6.86496	6.65e-12	2.54e-11	alpha/beta-Hydrolases superfamily protein
AT1G53070	44.6994	-1.03712	0.290278	-3.57285	0.000353112	0.000727768	Legume lectin family protein
AT1G53140	18.475	-2.38794	0.501898	-4.75782	1.96e-06	5.08e-06	Dynamin related protein 5A
AT1G53550	114.734	-2.15744	0.213645	-10.0982	5.62e-24	3.91e-23	F-box family protein
AT1G53730	350.344	-1.23075	0.12423	-9.90698	3.88e-23	2.61e-22	STRUBBELIG-receptor family 6
AT1G53800	218.643	-1.32418	0.152315	-8.69369	3.51e-18	1.87e-17
AT1G53810	1026.25	-1.18067	0.0975926	-12.098	1.08e-33	1.09e-32	transposable element gene
AT1G53830	9.83592	-2.61914	0.69745	-3.75531	0.00017313	0.000369156	pectin methylesterase 2
AT1G53840	82.9426	-3.00436	0.261611	-11.4841	1.59e-30	1.42e-29	pectin methylesterase 1
AT1G54180	23.3119	-1.46934	0.399892	-3.67434	0.000238468	0.000500644	BREVIS RADIX-like 3
AT1G54510	3324.58	-1.0148	0.0681639	-14.8876	3.97e-50	6.66e-49	NIMA-related serine/threonine kinase 1
AT1G54730	223.512	-1.38789	0.155214	-8.94179	3.83e-19	2.14e-18	Major facilitator superfamily protein
AT1G54740	80.6006	-1.2319	0.235632	-5.22804	1.71e-07	4.85e-07	Protein of unknown function (DUF3049)
AT1G54750	51.6102	-1.151	0.274625	-4.19115	2.78e-05	6.43e-05	transposable element gene
AT1G54820	423.491	-1.04306	0.113259	-9.20952	3.28e-20	1.93e-19	Protein kinase superfamily protein
AT1G55265	425.979	-1.62358	0.13778	-11.7838	4.73e-32	4.48e-31	Protein of unknown function, DUF538
AT1G55490	5462.76	-1.84879	0.0882183	-20.957	1.62e-97	8.28e-96	chaperonin 60 beta
AT1G55810	60.3387	-1.27761	0.252129	-5.06731	4.03e-07	1.11e-06	uridine kinase-like 3
AT1G56000	26.7219	-1.22813	0.375046	-3.27462	0.00105805	0.00205972	FAD/NAD(P)-binding oxidoreductase family protein
AT1G56500	1950.29	-1.27648	0.0796577	-16.0245	8.61e-58	1.82e-56	haloacid dehalogenase-like hydrolase family protein
AT1G56700	40.4924	-1.04192	0.312385	-3.33537	0.000851871	0.00168025	Peptidase C15, pyroglutamyl peptidase I-like
AT1G56720	185.937	-2.18431	0.168497	-12.9635	1.97e-38	2.33e-37	Protein kinase superfamily protein
AT1G58300	1000.89	-1.42202	0.240789	-5.90569	3.51e-09	1.12e-08	heme oxygenase 4
AT1G58370	90.6322	-1.03184	0.224294	-4.60038	4.22e-06	1.06e-05	glycosyl hydrolase family 10 protein / carbohydrate-binding domain-containing protein
AT1G59218	17.2506	-1.12626	0.463308	-2.43091	0.015061	0.0250102	Disease resistance protein (CC-NBS-LRR class) family
AT1G59540	47.68	-1.63258	0.300991	-5.42402	5.83e-08	1.71e-07	P-loop containing nucleoside triphosphate hydrolases superfamily protein
AT1G59840	130.54	-1.36601	0.177241	-7.70708	1.29e-14	5.76e-14	cofactor assembly of complex C
AT1G59990	164.688	-1.06085	0.160036	-6.6288	3.38e-11	1.24e-10	DEA(D/H)-box RNA helicase family protein
AT1G60000	534.391	-1.242	0.129823	-9.56689	1.1e-21	6.92e-21	RNA-binding (RRM/RBD/RNP motifs) family protein
AT1G60010	1890.03	-1.18035	0.0925514	-12.7535	2.98e-37	3.41e-36
AT1G60240	325.426	-1.2952	0.129781	-9.97986	1.87e-23	1.27e-22	NAC (No Apical Meristem) domain transcriptional regulator superfamily protein
AT1G60590	57.4728	-2.38089	0.29404	-8.09717	5.63e-16	2.7e-15	Pectin lyase-like superfamily protein
AT1G60610	664.035	-1.20588	0.105494	-11.4308	2.93e-30	2.61e-29	SBP (S-ribonuclease binding protein) family protein
AT1G60700	238.387	-1.86273	0.147252	-12.65	1.12e-36	1.26e-35	SMAD/FHA domain-containing protein
AT1G60710	229.497	-1.9205	0.149482	-12.8477	8.86e-38	1.03e-36	NAD(P)-linked oxidoreductase superfamily protein
AT1G60800	1117.87	-1.09331	0.0936947	-11.6688	1.84e-31	1.7e-30	NSP-interacting kinase 3
AT1G60810	519.95	-1.15564	0.115142	-10.0367	1.05e-23	7.21e-23	ATP-citrate lyase A-2
AT1G61130	3.44054	-4.32094	1.46542	-2.9486	0.00319217	0.00585158	serine carboxypeptidase-like 32
AT1G61590	490.678	-1.25262	0.13232	-9.46656	2.89e-21	1.78e-20	Protein kinase superfamily protein
AT1G62090	60.6277	-1.28158	0.253262	-5.06029	4.19e-07	1.15e-06
AT1G62120	105.937	-1.24316	0.195826	-6.34828	2.18e-10	7.55e-10	Mitochondrial transcription termination factor family protein
AT1G62290	14.2694	-3.29716	0.661872	-4.98156	6.31e-07	1.7e-06	Saposin-like aspartyl protease family protein
AT1G62500	151.305	-1.21799	0.178482	-6.82416	8.84e-12	3.35e-11	Bifunctional inhibitor/lipid-transfer protein/seed storage 2S albumin superfamily protein
AT1G62560	6.31587	-2.0692	0.817956	-2.52973	0.0114152	0.0193422	flavin-monooxygenase glucosinolate S-oxygenase 3
AT1G62650	69.6959	-1.87775	0.246031	-7.63217	2.31e-14	1.02e-13
AT1G62740	27.4864	-1.18556	0.368435	-3.21782	0.0012917	0.00248908	stress-inducible protein, putative
AT1G62760	4061.72	-1.37694	0.0833373	-16.5225	2.53e-61	5.8e-60	Plant invertase/pectin methylesterase inhibitor superfamily protein
AT1G62780	10.1656	-2.16467	0.646348	-3.34908	0.000810817	0.00160382
AT1G62800	448.494	-1.54989	0.127163	-12.1883	3.59e-34	3.67e-33	aspartate aminotransferase 4
AT1G62950	4.18236	-2.57929	1.04845	-2.4601	0.0138899	0.0232301	leucine-rich repeat transmembrane protein kinase family protein
AT1G63245	54.0693	-1.35467	0.265774	-5.09707	3.45e-07	9.53e-07	CLAVATA3/ESR-RELATED 14
AT1G63270	378.482	-1.17512	0.120732	-9.73329	2.17e-22	1.41e-21	non-intrinsic ABC protein 10
AT1G63300	53.1255	-1.85953	0.283379	-6.56197	5.31e-11	1.92e-10	Myosin heavy chain-related protein
AT1G63420	39.6471	-1.00274	0.306011	-3.2768	0.00104989	0.00204406	Arabidopsis thaliana protein of unknown function (DUF821)
AT1G63480	209.903	-1.00426	0.153225	-6.55415	5.6e-11	2.02e-10	AT hook motif DNA-binding family protein
AT1G63650	4.2886	-3.10819	1.15148	-2.69929	0.00694882	0.0121541	basic helix-loop-helix (bHLH) DNA-binding superfamily protein
AT1G63680	184.908	-1.55731	0.1686	-9.23668	2.54e-20	1.5e-19	acid-amino acid ligases;ligases;ATP binding;ATP binding;ligases
AT1G63690	1292.42	-1.13992	0.0840383	-13.5642	6.53e-42	8.69e-41	SIGNAL PEPTIDE PEPTIDASE-LIKE 2
AT1G63940	822.113	-1.31156	0.0927585	-14.1395	2.17e-45	3.18e-44	monodehydroascorbate reductase 6
AT1G63950	731.227	-1.13458	0.101163	-11.2154	3.43e-29	2.92e-28	Heavy metal transport/detoxification superfamily protein
AT1G64370	882.876	-1.31072	0.101848	-12.8694	6.69e-38	7.78e-37
AT1G64390	466.772	-2.58695	0.140832	-18.3691	2.32e-75	7.5e-74	glycosyl hydrolase 9C2
AT1G64470	66.6976	-1.29854	0.245065	-5.29877	1.17e-07	3.34e-07	Ubiquitin-like superfamily protein
AT1G64650	469.624	-2.55136	0.121478	-21.0026	6.21e-98	3.22e-96	Major facilitator superfamily protein
AT1G64690	296.508	-1.39915	0.138606	-10.0944	5.85e-24	4.06e-23	branchless trichome
AT1G64870	1521.27	-1.03046	0.106189	-9.70399	2.9e-22	1.86e-21
AT1G64880	445.555	-1.09337	0.121347	-9.01031	2.05e-19	1.16e-18	Ribosomal protein S5 family protein
AT1G65030	397.398	-1.04037	0.131875	-7.88907	3.04e-15	1.41e-14	Transducin/WD40 repeat-like superfamily protein
AT1G65060	18.4909	-1.08528	0.436059	-2.48883	0.0128164	0.0215362	4-coumarate:CoA ligase 3
AT1G65300	446.116	-1.25987	0.122181	-10.3115	6.25e-25	4.52e-24	AGAMOUS-like 38
AT1G65590	137.264	-2.30838	0.205745	-11.2196	3.27e-29	2.78e-28	beta-hexosaminidase 3
AT1G65720	19.9332	-1.82285	0.455208	-4.00444	6.22e-05	0.000139226
AT1G65860	220.733	-1.10052	0.16109	-6.83171	8.39e-12	3.18e-11	flavin-monooxygenase glucosinolate S-oxygenase 1
AT1G65875	349.53	-1.56136	0.140595	-11.1053	1.18e-28	9.83e-28
AT1G65910	90.4479	-2.40722	0.23399	-10.2877	8e-25	5.75e-24	NAC domain containing protein 28
AT1G65920	78.1225	-1.84892	0.231537	-7.98543	1.4e-15	6.6e-15	Regulator of chromosome condensation (RCC1) family with FYVE zinc finger domain
AT1G66150	94.2276	-1.19569	0.209568	-5.70548	1.16e-08	3.58e-08	transmembrane kinase 1
AT1G66360	191.621	-1.26194	0.163184	-7.73319	1.05e-14	4.72e-14	Calcium-dependent lipid-binding (CaLB domain) family protein
AT1G66440	1674.86	-1.23456	0.0813132	-15.1828	4.6e-52	8.27e-51	Cysteine/Histidine-rich C1 domain family protein
AT1G66830	37.2012	-1.19343	0.33542	-3.55802	0.000373655	0.000767921	Leucine-rich repeat protein kinase family protein
AT1G66852	129.999	-1.03991	0.189786	-5.47937	4.27e-08	1.26e-07	Carbohydrate-binding X8 domain superfamily protein
AT1G67040	61.0953	-1.76178	0.259736	-6.78297	1.18e-11	4.43e-11
AT1G67110	3.74472	-5.48265	1.51659	-3.6151	0.000300226	0.000623689	cytochrome P450, family 735, subfamily A, polypeptide 2
AT1G67410	143.644	-1.3607	0.17328	-7.8526	4.08e-15	1.87e-14	Exostosin family protein
AT1G67520	117.888	-1.41133	0.187945	-7.50924	5.95e-14	2.55e-13	lectin protein kinase family protein
AT1G67792	10.1026	-2.01159	0.639196	-3.14706	0.00164921	0.00313497	other RNA
AT1G67800	40.4956	-1.31023	0.323384	-4.05163	5.09e-05	0.00011473	Copine (Calcium-dependent phospholipid-binding protein) family
AT1G67900	183.054	-1.49466	0.159961	-9.34392	9.28e-21	5.6e-20	Phototropic-responsive NPH3 family protein
AT1G68270	286.259	-1.5608	0.134814	-11.5774	5.37e-31	4.91e-30	AMP-dependent synthetase and ligase family protein
AT1G68410	342.155	-1.53762	0.129059	-11.9141	9.99e-33	9.72e-32	Protein phosphatase 2C family protein
AT1G68560	1377.85	-1.15791	0.0931564	-12.4298	1.8e-35	1.94e-34	alpha-xylosidase 1
AT1G68820	78.8838	-1.88661	0.231312	-8.15612	3.46e-16	1.68e-15	Transmembrane Fragile-X-F-associated protein
AT1G68830	1.92411	-4.51625	1.66008	-2.72051	0.00651817	0.0114573	STT7 homolog STN7
AT1G68872	46.0696	-1.79891	0.300027	-5.99582	2.02e-09	6.6e-09
AT1G68875	67.7749	-3.21298	0.315448	-10.1854	2.3e-24	1.62e-23
AT1G68890	938.592	-1.15045	0.110502	-10.4111	2.21e-25	1.63e-24	magnesium ion binding;thiamin pyrophosphate binding;hydro-lyases;catalytics;2-succinyl-5-enolpyruvyl-6-hydroxy-3-cyclohexene-1-carboxylic-acid synthases
AT1G69050	198.664	-1.1593	0.155342	-7.46284	8.47e-14	3.61e-13
AT1G69430	451.406	-1.63405	0.120458	-13.5653	6.43e-42	8.57e-41
AT1G69710	346.885	-1.31601	0.126667	-10.3895	2.77e-25	2.04e-24	Regulator of chromosome condensation (RCC1) family with FYVE zinc finger domain
AT1G69720	6.9312	-2.38187	0.82912	-2.87277	0.00406894	0.00733868	heme oxygenase 3
AT1G69810	113.859	-1.04021	0.185056	-5.62107	1.9e-08	5.76e-08	WRKY DNA-binding protein 36
AT1G69840	3258.53	-1.09312	0.083381	-13.1099	2.89e-39	3.51e-38	SPFH/Band 7/PHB domain-containing membrane-associated protein family
AT1G70250	430.871	-1.04401	0.127599	-8.18201	2.79e-16	1.36e-15	receptor serine/threonine kinase, putative
AT1G70350	13.5631	-1.32568	0.548384	-2.41743	0.0156307	0.0258429
AT1G70420	655.038	-1.20498	0.104936	-11.483	1.61e-30	1.44e-29	Protein of unknown function (DUF1645)
AT1G70430	19.9584	-2.30588	0.493319	-4.67422	2.95e-06	7.53e-06	Protein kinase superfamily protein
AT1G70650	20.084	-2.58797	0.490459	-5.27663	1.32e-07	3.75e-07	Ran BP2/NZF zinc finger-like superfamily protein
AT1G70885	86.6888	-1.63231	0.221515	-7.36887	1.72e-13	7.21e-13
AT1G70890	19.2769	-1.62862	0.45355	-3.59084	0.000329616	0.000681659	MLP-like protein 43
AT1G71020	22.0303	-1.03494	0.415654	-2.4899	0.012778	0.0214754	ARM repeat superfamily protein
AT1G71490	104.543	-1.31558	0.212111	-6.20231	5.56e-10	1.88e-09	Tetratricopeptide repeat (TPR)-like superfamily protein
AT1G71740	473.729	-1.3118	0.108782	-12.0589	1.74e-33	1.74e-32
AT1G71840	47.0461	-1.10345	0.279118	-3.95333	7.71e-05	0.000171059	transducin family protein / WD-40 repeat family protein
AT1G71940	7.72808	-1.89118	0.711712	-2.65723	0.00787861	0.0136736	SNARE associated Golgi protein family
AT1G72420	342.324	-1.01165	0.13661	-7.4054	1.31e-13	5.52e-13	NADH:ubiquinone oxidoreductase intermediate-associated protein 30
AT1G72450	302.389	-1.24895	0.146483	-8.52619	1.51e-17	7.86e-17	jasmonate-zim-domain protein 6
AT1G72680	39.0303	-1.54996	0.31925	-4.85499	1.2e-06	3.19e-06	cinnamyl-alcohol dehydrogenase
AT1G73066	1559.87	-1.35304	0.0815071	-16.6002	6.95e-62	1.62e-60	Leucine-rich repeat family protein
AT1G73490	14.6592	-1.19545	0.49824	-2.39935	0.0164242	0.0270667	RNA-binding (RRM/RBD/RNP motifs) family protein
AT1G73550	225.842	-1.29507	0.14868	-8.71047	3.03e-18	1.62e-17	Bifunctional inhibitor/lipid-transfer protein/seed storage 2S albumin superfamily protein
AT1G73603	301.636	-1.5757	0.135517	-11.6274	2.99e-31	2.75e-30	low-molecular-weight cysteine-rich 64
AT1G73607	1913.76	-1.28376	0.117473	-10.9281	8.46e-28	6.85e-27	low-molecular-weight cysteine-rich 65
AT1G74010	21.775	-2.31975	0.456354	-5.08321	3.71e-07	1.02e-06	Calcium-dependent phosphotriesterase superfamily protein
AT1G74045	438.595	-1.40239	0.12935	-10.8419	2.18e-27	1.74e-26	tetraspanin 17
AT1G74490	6.56159	-2.22137	0.844326	-2.63094	0.00851501	0.0146887	Protein kinase superfamily protein
AT1G74590	102.078	-1.20367	0.214996	-5.59854	2.16e-08	6.54e-08	glutathione S-transferase TAU 10
AT1G74910	52.2959	-2.71781	0.31738	-8.56328	1.1e-17	5.73e-17	ADP-glucose pyrophosphorylase family protein
AT1G75100	149.186	-1.11537	0.174511	-6.3914	1.64e-10	5.76e-10	J-domain protein required for chloroplast accumulation response 1
AT1G75130	85.6202	-1.63033	0.224674	-7.2564	3.98e-13	1.63e-12	cytochrome P450, family 721, subfamily A, polypeptide 1
AT1G75360	1646.01	-1.1601	0.0882494	-13.1457	1.8e-39	2.21e-38
AT1G75370	12.1642	-1.2638	0.567999	-2.225	0.0260811	0.0414736	Sec14p-like phosphatidylinositol transfer family protein
AT1G75570	28.8004	-1.72096	0.388093	-4.43439	9.23e-06	2.25e-05	pre-tRNA
AT1G75690	553.785	-1.93843	0.104971	-18.4663	3.86e-76	1.27e-74	DnaJ/Hsp40 cysteine-rich domain superfamily protein
AT1G75717	85.0705	-1.34072	0.223934	-5.98711	2.14e-09	6.95e-09
AT1G75790	170.662	-2.54988	0.188423	-13.5328	1e-41	1.33e-40	SKU5 similar 18
AT1G75890	76.0745	-1.34792	0.237944	-5.66487	1.47e-08	4.51e-08	GDSL-like Lipase/Acylhydrolase superfamily protein
AT1G75910	260.812	-1.95707	0.139197	-14.0598	6.71e-45	9.67e-44	extracellular lipase 4
AT1G75920	188.002	-1.33314	0.15991	-8.33686	7.63e-17	3.85e-16	GDSL-like Lipase/Acylhydrolase superfamily protein
AT1G76170	190.509	-1.4417	0.157373	-9.16105	5.14e-20	2.99e-19	2-thiocytidine tRNA biosynthesis protein, TtcA
AT1G76250	68.4713	-2.09354	0.258572	-8.09657	5.65e-16	2.71e-15
AT1G76290	128.277	-1.07537	0.181404	-5.92805	3.07e-09	9.87e-09	AMP-dependent synthetase and ligase family protein
AT1G76550	303.581	-1.12597	0.1491	-7.5518	4.29e-14	1.86e-13	Phosphofructokinase family protein
AT1G76740	12.419	-1.35259	0.551032	-2.45465	0.014102	0.0235514
AT1G76750	7.89596	-1.66836	0.700844	-2.3805	0.0172891	0.0283729	Protein of unknown function (DUF1278)
AT1G77095	1334.83	-1.09784	0.089048	-12.3286	6.35e-35	6.69e-34	transposable element gene
AT1G77110	4.46985	-2.34042	1.00505	-2.32867	0.0198767	0.0323094	Auxin efflux carrier family protein
AT1G77120	49.3458	-1.34554	0.28551	-4.71275	2.44e-06	6.29e-06	alcohol dehydrogenase 1
AT1G77310	14.4935	-1.47103	0.530619	-2.77229	0.00556628	0.00987642
AT1G77500	3777.58	-1.46226	0.0733195	-19.9437	1.7e-88	7.38e-87	Protein of unknown function (DUF630 and DUF632)
AT1G77560	39.9605	-1.22696	0.311198	-3.94271	8.06e-05	0.000178463	pre-tRNA
AT1G77580	195.036	-1.43567	0.176593	-8.1298	4.3e-16	2.08e-15	Plant protein of unknown function (DUF869)
AT1G77590	496.051	-1.45306	0.108697	-13.368	9.31e-41	1.19e-39	long chain acyl-CoA synthetase 9
AT1G77640	76.4421	-1.27928	0.232442	-5.50364	3.72e-08	1.11e-07	Integrase-type DNA-binding superfamily protein
AT1G77730	27.591	-1.45691	0.373049	-3.90542	9.41e-05	0.000206842	Pleckstrin homology (PH) domain superfamily protein
AT1G77880	9.17984	-1.54956	0.64104	-2.41726	0.0156376	0.025852	Galactose oxidase/kelch repeat superfamily protein
AT1G77980	42.7098	-3.90832	0.434574	-8.99346	2.4e-19	1.35e-18	AGAMOUS-like 66
AT1G78095	163.692	-2.10159	0.181507	-11.5785	5.29e-31	4.84e-30	transposable element gene
AT1G78110	480.979	-1.08256	0.11829	-9.15182	5.6e-20	3.25e-19
AT1G78180	533.231	-1.50762	0.110905	-13.5939	4.36e-42	5.84e-41	Mitochondrial substrate carrier family protein
AT1G78200	320.51	-1.07666	0.124596	-8.64125	5.56e-18	2.94e-17	Protein phosphatase 2C family protein
AT1G78206	15.3855	-1.33144	0.504018	-2.64166	0.00825011	0.0142645	MIR775a; miRNA
AT1G78265	41.3392	-1.74419	0.324505	-5.37494	7.66e-08	2.23e-07	other RNA
AT1G78490	11.7491	-1.75127	0.598129	-2.9279	0.00341254	0.00623006	cytochrome P450, family 708, subfamily A, polypeptide 3
AT1G78500	272.26	-1.06065	0.13833	-7.66759	1.75e-14	7.77e-14	Terpenoid cyclases family protein
AT1G78770	21.4859	-1.03548	0.427496	-2.4222	0.0154269	0.0255551	anaphase promoting complex 6
AT1G78865	22.6725	-2.1629	0.434797	-4.97451	6.54e-07	1.76e-06
AT1G78940	136.387	-1.29414	0.188641	-6.86035	6.87e-12	2.62e-11	Protein kinase protein with adenine nucleotide alpha hydrolases-like domain
AT1G79160	136.421	-1.14163	0.190586	-5.99013	2.1e-09	6.82e-09
AT1G79560	668.28	-1.76348	0.132919	-13.2673	3.58e-40	4.48e-39	FTSH protease 12
AT1G79630	101.572	-1.26619	0.208759	-6.0653	1.32e-09	4.35e-09	Protein phosphatase 2C family protein
AT1G79730	401.554	-1.03256	0.112224	-9.20089	3.55e-20	2.08e-19	hydroxyproline-rich glycoprotein family protein
AT1G79780	21.6923	-1.89256	0.448744	-4.21746	2.47e-05	5.76e-05	Uncharacterised protein family (UPF0497)
AT1G79910	39.2914	-1.82753	0.330262	-5.53356	3.14e-08	9.4e-08	Regulator of Vps4 activity in the MVB pathway protein
AT1G80040	976.048	-1.00699	0.100151	-10.0546	8.76e-24	6.05e-23
AT1G80180	42.7984	-1.54659	0.303267	-5.09975	3.4e-07	9.4e-07
AT1G80380	28.6512	-1.84099	0.374835	-4.91146	9.04e-07	2.41e-06	P-loop containing nucleoside triphosphate hydrolases superfamily protein
AT1G80570	310.059	-1.14111	0.131039	-8.70817	3.09e-18	1.65e-17	RNI-like superfamily protein
AT1G80650	43.2271	-1.51385	0.30997	-4.88386	1.04e-06	2.76e-06	RNAse THREE-like protein 1
AT1G80710	75.0758	-2.03347	0.249826	-8.13957	3.97e-16	1.93e-15	DROUGHT SENSITIVE 1
AT1G80730	29.4725	-1.05663	0.361776	-2.92068	0.00349271	0.00636776	zinc-finger protein 1
AT1G80890	236.845	-1.45296	0.140835	-10.3168	5.92e-25	4.28e-24
AT1G80900	57.3104	-1.23792	0.264552	-4.67931	2.88e-06	7.36e-06	magnesium transporter 1
AT2G01200	16.0009	-1.88639	0.522759	-3.60853	0.000307939	0.000638725	indole-3-acetic acid inducible 32
AT2G01210	46.0479	-1.42275	0.292277	-4.86781	1.13e-06	2.99e-06	Leucine-rich repeat protein kinase family protein
AT2G01275	29.4569	-1.34059	0.355716	-3.76871	0.000164093	0.000350881	RING/FYVE/PHD zinc finger superfamily protein
AT2G01390	43.403	-1.57272	0.297759	-5.28186	1.28e-07	3.65e-07	Tetratricopeptide repeat (TPR)-like superfamily protein
AT2G01590	1441.84	-1.06258	0.081485	-13.0402	7.22e-39	8.67e-38	chlororespiratory reduction 3
AT2G01630	368.117	-1.03185	0.121677	-8.48023	2.25e-17	1.16e-16	O-Glycosyl hydrolases family 17 protein
AT2G01755	342.572	-1.07281	0.130793	-8.20234	2.36e-16	1.16e-15
AT2G01760	298.776	-1.18993	0.129225	-9.20825	3.31e-20	1.95e-19	response regulator 14
AT2G01830	275.203	-1.82859	0.148384	-12.3234	6.78e-35	7.14e-34	CHASE domain containing histidine kinase protein
AT2G01890	617.45	-1.40397	0.107124	-13.106	3.04e-39	3.69e-38	purple acid phosphatase 8
AT2G01918	271.131	-1.96041	0.146799	-13.3544	1.12e-40	1.42e-39	PsbQ-like 3
AT2G02020	651.628	-1.23065	0.106511	-11.5542	7.03e-31	6.39e-30	Major facilitator superfamily protein
AT2G02500	1296.62	-1.527	0.0948666	-16.0962	2.71e-58	5.8e-57	Nucleotide-diphospho-sugar transferases superfamily protein
AT2G02740	578.32	-1.5763	0.113975	-13.8302	1.68e-43	2.33e-42	ssDNA-binding transcriptional regulator
AT2G02780	322.192	-1.65163	0.131027	-12.6052	1.98e-36	2.19e-35	Leucine-rich repeat protein kinase family protein
AT2G02980	187.386	-1.28853	0.152571	-8.44545	3.03e-17	1.55e-16	Pentatricopeptide repeat (PPR) superfamily protein
AT2G03090	231.171	-2.39682	0.329692	-7.26986	3.6e-13	1.48e-12	expansin A15
AT2G03350	642.971	-1.24896	0.107512	-11.6169	3.38e-31	3.11e-30	Protein of unknown function, DUF538
AT2G03420	1031.17	-1.14511	0.100611	-11.3815	5.17e-30	4.53e-29
AT2G03480	281.801	-1.05877	0.130212	-8.13117	4.25e-16	2.06e-15	QUASIMODO2 LIKE 2
AT2G03520	3.45924	-2.75428	1.19136	-2.31187	0.0207848	0.0336778	ureide permease 4
AT2G04030	6208.83	-1.72935	0.100147	-17.2681	8.18e-67	2.18e-65	Chaperone protein htpG family protein
AT2G04032	14.4418	-3.25753	0.670741	-4.85662	1.19e-06	3.16e-06	zinc transporter 7 precursor
AT2G04170	109.642	-2.10436	0.21839	-9.63577	5.65e-22	3.59e-21	TRAF-like family protein
AT2G04235	104.561	-1.17964	0.205464	-5.74133	9.39e-09	2.92e-08
AT2G04270	1222.8	-1.11676	0.0902179	-12.3785	3.42e-35	3.64e-34	RNAse E/G-like
AT2G04395	4.60141	-3.73396	1.26527	-2.95111	0.00316636	0.00580711	Nucleic acid-binding, OB-fold-like protein
AT2G04780	762.336	-2.02508	0.116788	-17.3398	2.35e-67	6.36e-66	FASCICLIN-like arabinoogalactan 7
AT2G05300	23.6582	-1.03869	0.407385	-2.54964	0.0107833	0.0183327
AT2G05632	62.3439	-1.15549	0.280762	-4.11554	3.86e-05	8.82e-05
AT2G05790	771.928	-1.46476	0.115516	-12.6801	7.62e-37	8.6e-36	O-Glycosyl hydrolases family 17 protein
AT2G05810	210.98	-1.3264	0.147157	-9.01349	2e-19	1.13e-18	ARM repeat superfamily protein
AT2G05990	1591.47	-1.93102	0.0949935	-20.3279	7.29e-92	3.39e-90	NAD(P)-binding Rossmann-fold superfamily protein
AT2G05995	10.398	-3.34656	0.767563	-4.35998	1.3e-05	3.12e-05	other RNA
AT2G06850	1485.4	-1.75828	0.0874542	-20.1052	6.65e-90	2.95e-88	xyloglucan endotransglucosylase/hydrolase 4
AT2G07170	73.8298	-2.02098	0.258286	-7.82458	5.09e-15	2.33e-14	ARM repeat superfamily protein
AT2G10940	9464.21	-2.35134	0.0897581	-26.1964	2.92e-151	3.27e-149	Bifunctional inhibitor/lipid-transfer protein/seed storage 2S albumin superfamily protein
AT2G12430	18.3659	-1.11847	0.448874	-2.49172	0.0127127	0.0213753	transposable element gene
AT2G13440	786.272	-1.06337	0.0911018	-11.6723	1.77e-31	1.64e-30	glucose-inhibited division family A protein
AT2G13450	69.4417	-1.1104	0.240869	-4.60998	4.03e-06	1.01e-05
AT2G13610	208.369	-1.69178	0.150389	-11.2494	2.33e-29	2e-28	ABC-2 type transporter family protein
AT2G14050	74.9238	-1.16787	0.22795	-5.12337	3e-07	8.35e-07	minichromosome maintenance 9
AT2G14520	93.2171	-1.13853	0.211944	-5.37186	7.79e-08	2.26e-07	CBS domain-containing protein with a domain of unknown function (DUF21)
AT2G14860	39.1136	-1.96028	0.341615	-5.73826	9.57e-09	2.98e-08	Peroxisomal membrane 22 kDa (Mpv17/PMP22) family protein
AT2G14890	1097.35	-2.12462	0.109949	-19.3236	3.4e-83	1.3e-81	arabinogalactan protein 9
AT2G15050	152.163	-1.04644	0.175179	-5.97355	2.32e-09	7.54e-09	lipid transfer protein
AT2G15440	20.0065	-2.72367	0.514657	-5.2922	1.21e-07	3.45e-07	Protein of unknown function (DUF579)
AT2G15620	3068.68	-1.73969	0.112328	-15.4876	4.21e-54	8.01e-53	nitrite reductase 1
AT2G15630	15.9653	-1.52577	0.49708	-3.06946	0.00214448	0.00401637	Pentatricopeptide repeat (PPR) superfamily protein
AT2G15820	596.22	-1.48092	0.101766	-14.5521	5.66e-48	8.95e-47	endonucleases
AT2G15970	3204.18	-1.12618	0.0864668	-13.0245	8.88e-39	1.06e-37	cold regulated 413 plasma membrane 1
AT2G16270	126.527	-1.33938	0.178526	-7.50244	6.26e-14	2.69e-13
AT2G16280	1311.03	-1.01583	0.0835312	-12.1611	5.01e-34	5.09e-33	3-ketoacyl-CoA synthase 9
AT2G16440	446.966	-1.17561	0.125625	-9.35808	8.12e-21	4.91e-20	Minichromosome maintenance (MCM2/3/5) family protein
AT2G16630	127.066	-1.40177	0.192882	-7.26749	3.66e-13	1.5e-12	Pollen Ole e 1 allergen and extensin family protein
AT2G16750	339.998	-2.11647	0.133681	-15.8322	1.87e-56	3.81e-55	Protein kinase protein with adenine nucleotide alpha hydrolases-like domain
AT2G16780	282.784	-1.08823	0.131906	-8.25004	1.58e-16	7.84e-16	Transducin family protein / WD-40 repeat family protein
AT2G16800	345.094	-1.25798	0.123829	-10.159	3.02e-24	2.12e-23	high-affinity nickel-transport family protein
AT2G16850	254.053	-2.63369	0.158037	-16.665	2.35e-62	5.55e-61	plasma membrane intrinsic protein 2;8
AT2G16890	12.2369	-1.90895	0.575552	-3.31673	0.000910772	0.00178781	UDP-Glycosyltransferase superfamily protein
AT2G16990	146.099	-2.05322	0.181196	-11.3315	9.16e-30	7.94e-29	Major facilitator superfamily protein
AT2G17230	434.129	-1.14581	0.125948	-9.09751	9.24e-20	5.31e-19	EXORDIUM like 5
AT2G17240	257.291	-1.15869	0.142994	-8.10305	5.36e-16	2.58e-15
AT2G17280	61.8144	-1.15178	0.247697	-4.64995	3.32e-06	8.43e-06	Phosphoglycerate mutase family protein
AT2G17620	7.55838	-2.87471	0.818932	-3.51031	0.000447585	0.000911299	Cyclin B2;1
AT2G17630	121.459	-1.93813	0.198725	-9.7528	1.79e-22	1.16e-21	Pyridoxal phosphate (PLP)-dependent transferases superfamily protein
AT2G17650	24.935	-1.438	0.407298	-3.53059	0.00041464	0.000847615	AMP-dependent synthetase and ligase family protein
AT2G17660	21.6149	-1.55315	0.423478	-3.66761	0.000244827	0.000513651	RPM1-interacting protein 4 (RIN4) family protein
AT2G17900	56.5254	-1.27473	0.275031	-4.63487	3.57e-06	9.04e-06	SET domain group 37
AT2G18570	71.6053	-1.21792	0.243436	-5.00304	5.64e-07	1.53e-06	UDP-Glycosyltransferase superfamily protein
AT2G18710	1787.25	-1.06575	0.0788032	-13.5242	1.13e-41	1.49e-40	SECY homolog 1
AT2G18720	365.182	-1.32525	0.125952	-10.5219	6.85e-26	5.18e-25	Translation elongation factor EF1A/initiation factor IF2gamma family protein
AT2G18880	9.8538	-1.32128	0.610714	-2.16349	0.0305032	0.0478304	vernalization5/VIN3-like
AT2G18890	572.303	-2.54059	0.112908	-22.5013	4.03e-112	2.59e-110	Protein kinase superfamily protein
AT2G18940	567.347	-1.10941	0.112438	-9.86689	5.79e-23	3.85e-22	Tetratricopeptide repeat (TPR)-like superfamily protein
AT2G18990	190.578	-1.22249	0.153295	-7.97472	1.53e-15	7.19e-15	thioredoxin domain-containing protein 9 homolog
AT2G19090	63.6612	-1.36598	0.247363	-5.52217	3.35e-08	1e-07	Protein of unknown function (DUF630 and DUF632)
AT2G19170	337.577	-1.80194	0.123667	-14.5709	4.3e-48	6.83e-47	subtilisin-like serine protease 3
AT2G19380	17.3982	-1.45162	0.471494	-3.07877	0.00207859	0.00390266	RNA recognition motif (RRM)-containing protein
AT2G19400	41.225	-1.26171	0.309394	-4.07801	4.54e-05	0.000102971	AGC (cAMP-dependent, cGMP-dependent and protein kinase C) kinase family protein
AT2G19590	12.1395	-1.46064	0.553058	-2.64102	0.0082656	0.0142886	ACC oxidase 1
AT2G19670	244.671	-1.40831	0.1679	-8.38781	4.95e-17	2.51e-16	protein arginine methyltransferase 1A
AT2G19720	101.666	-1.18393	0.200385	-5.9083	3.46e-09	1.11e-08	ribosomal protein S15A B
AT2G19730	592.746	-1.0608	0.105705	-10.0355	1.06e-23	7.3e-23	Ribosomal L28e protein family
AT2G19740	20.4901	-1.35152	0.429574	-3.14619	0.00165412	0.00314303	Ribosomal protein L31e family protein
AT2G19780	108.008	-2.20202	0.211721	-10.4006	2.46e-25	1.82e-24	Leucine-rich repeat (LRR) family protein
AT2G19930	80.5772	-1.23794	0.22527	-5.49537	3.9e-08	1.16e-07	RNA-dependent RNA polymerase family protein
AT2G19940	944.094	-1.32307	0.0893459	-14.8084	1.29e-49	2.14e-48	oxidoreductases, acting on the aldehyde or oxo group of donors, NAD or NADP as acceptor;copper ion binding
AT2G20020	602.212	-1.11265	0.118599	-9.38159	6.5e-21	3.95e-20	RNA-binding CRS1 / YhbY (CRM) domain-containing protein
AT2G20450	335.607	-1.21314	0.131682	-9.21261	3.18e-20	1.88e-19	Ribosomal protein L14
AT2G20590	21.1051	-1.9472	0.4511	-4.31654	1.58e-05	3.77e-05	Reticulon family protein
AT2G20635	47.4087	-1.31784	0.28529	-4.6193	3.85e-06	9.71e-06	ATP binding;protein kinases;protein serine/threonine kinases
AT2G20670	861.873	-1.08552	0.09897	-10.9682	5.43e-28	4.43e-27	Protein of unknown function (DUF506)
AT2G20680	88.2837	-1.67586	0.218437	-7.67203	1.69e-14	7.52e-14	Glycosyl hydrolase superfamily protein
AT2G20710	43.6109	-1.2861	0.297301	-4.32593	1.52e-05	3.62e-05	Tetratricopeptide repeat (TPR)-like superfamily protein
AT2G20750	105.651	-4.05117	0.285052	-14.212	7.71e-46	1.14e-44	expansin B1
AT2G20850	239.751	-1.14082	0.137099	-8.32117	8.71e-17	4.38e-16	STRUBBELIG-receptor family 1
AT2G20890	5315.94	-1.11771	0.07842	-14.2529	4.3e-46	6.42e-45	photosystem II reaction center PSB29 protein
AT2G20910	423.949	-1.12497	0.125535	-8.96138	3.21e-19	1.8e-18
AT2G20980	115.032	-1.10903	0.196554	-5.64234	1.68e-08	5.12e-08	minichromosome maintenance 10
AT2G21050	98.1621	-3.1605	0.247785	-12.755	2.92e-37	3.34e-36	like AUXIN RESISTANT 2
AT2G21080	219.99	-1.12125	0.145395	-7.71176	1.24e-14	5.56e-14
AT2G21210	28.6742	-1.3524	0.363399	-3.72153	0.000198017	0.000419561	SAUR-like auxin-responsive protein family
AT2G21385	1110.1	-1.37289	0.0898164	-15.2855	9.55e-53	1.75e-51
AT2G21450	98.2248	-1.00502	0.225915	-4.44865	8.64e-06	2.11e-05	chromatin remodeling 34
AT2G21540	459.324	-2.20421	0.114916	-19.1811	5.32e-82	1.98e-80	SEC14-like 3
AT2G21710	204.71	-1.40229	0.14865	-9.43352	3.97e-21	2.43e-20	Mitochondrial transcription termination factor family protein
AT2G21720	137.052	-1.32018	0.184227	-7.16607	7.72e-13	3.11e-12	Plant protein of unknown function (DUF639)
AT2G21790	1082.65	-1.53689	0.116562	-13.1851	1.07e-39	1.32e-38	ribonucleotide reductase 1
AT2G21800	224.817	-1.01955	0.156366	-6.52028	7.02e-11	2.51e-10	essential meiotic endonuclease 1A
AT2G21830	78.9395	-1.53978	0.22941	-6.7119	1.92e-11	7.14e-11	Cysteine/Histidine-rich C1 domain family protein
AT2G21860	84.9137	-1.00307	0.221575	-4.52701	5.98e-06	1.48e-05	violaxanthin de-epoxidase-related
AT2G21960	1051.95	-1.02118	0.0869014	-11.751	6.98e-32	6.57e-31
AT2G22140	22.2729	-1.11984	0.412706	-2.71342	0.00665934	0.0116869	essential meiotic endonuclease 1B
AT2G22230	556.09	-2.19707	0.113597	-19.3409	2.43e-83	9.32e-82	Thioesterase superfamily protein
AT2G22260	16.4455	-1.22643	0.473604	-2.58957	0.0096095	0.0164441	oxidoreductase, 2OG-Fe(II) oxygenase family protein
AT2G22610	82.7663	-1.52317	0.230933	-6.59573	4.23e-11	1.54e-10	Di-glucose binding protein with Kinesin motor domain
AT2G22670	2029.59	-1.31404	0.0929383	-14.1388	2.19e-45	3.21e-44	indoleacetic acid-induced protein 8
AT2G22710	4.15601	-2.17835	0.994328	-2.19077	0.0284681	0.0449465	transposable element gene
AT2G22795	1363.75	-1.29186	0.110614	-11.679	1.63e-31	1.52e-30
AT2G22810	259.689	-3.4317	0.170745	-20.0984	7.62e-90	3.37e-88	1-aminocyclopropane-1-carboxylate synthase 4
AT2G22820	6.39283	-3.74412	1.10224	-3.39682	0.000681734	0.00135964
AT2G22900	75.0361	-1.07715	0.228235	-4.71949	2.36e-06	6.09e-06	Galactosyl transferase GMA12/MNN10 family protein
AT2G23000	93.9755	-2.80367	0.243402	-11.5187	1.06e-30	9.59e-30	serine carboxypeptidase-like 10
AT2G23010	45.0005	-2.32103	0.32348	-7.17518	7.22e-13	2.91e-12	serine carboxypeptidase-like 9
AT2G23180	30.7246	-1.15091	0.350622	-3.28249	0.00102895	0.00200578	cytochrome P450, family 96, subfamily A, polypeptide 1
AT2G23210	17.4081	-1.34775	0.467577	-2.88242	0.00394633	0.0071319	UDP-Glycosyltransferase superfamily protein
AT2G23350	2712.99	-1.02199	0.0891233	-11.4671	1.93e-30	1.73e-29	poly(A) binding protein 4
AT2G23360	141.314	-1.41669	0.18016	-7.86352	3.73e-15	1.72e-14	Plant protein of unknown function (DUF869)
AT2G23560	8.09137	-2.69522	0.779555	-3.45739	0.000545443	0.00110018	methyl esterase 7
AT2G23590	8.72272	-1.76052	0.670096	-2.62727	0.00860728	0.0148343	methyl esterase 8
AT2G24060	1206.03	-1.43621	0.095766	-14.9971	7.67e-51	1.31e-49	Translation initiation factor 3 protein
AT2G24070	12.9	-1.44947	0.532338	-2.72285	0.00647224	0.0113851	Family of unknown function (DUF566)
AT2G24090	3352.57	-1.39595	0.083368	-16.7445	6.21e-63	1.5e-61	Ribosomal protein L35
AT2G24120	1262.31	-1.06867	0.107452	-9.94555	2.64e-23	1.78e-22	DNA/RNA polymerases superfamily protein
AT2G24230	172.408	-1.29387	0.174923	-7.39678	1.4e-13	5.88e-13	Leucine-rich repeat protein kinase family protein
AT2G24440	51.5139	-1.37507	0.283904	-4.84342	1.28e-06	3.37e-06	selenium binding
AT2G24630	227.879	-1.03027	0.139479	-7.38658	1.51e-13	6.33e-13	Glycosyl transferase family 2 protein
AT2G25220	37.9891	-1.36877	0.327407	-4.18063	2.91e-05	6.72e-05	Protein kinase superfamily protein
AT2G25270	27.5068	-2.16495	0.393761	-5.49813	3.84e-08	1.14e-07
AT2G25480	168.547	-1.17749	0.159806	-7.36822	1.73e-13	7.24e-13	TPX2 (targeting protein for Xklp2) protein family
AT2G25830	732.658	-1.09869	0.114433	-9.60112	7.91e-22	5e-21	YebC-related
AT2G25840	625.698	-1.87354	0.121645	-15.4018	1.59e-53	2.99e-52	Nucleotidylyl transferase superfamily protein
AT2G25880	24.1302	-1.66616	0.446231	-3.73385	0.000188577	0.00040064	ataurora2
AT2G26180	9.85972	-1.88014	0.641324	-2.93166	0.00337161	0.00615951	IQ-domain 6
AT2G26250	1746.05	-1.22291	0.0849469	-14.3961	5.47e-47	8.45e-46	3-ketoacyl-CoA synthase 10
AT2G26270	49.9388	-1.42159	0.276958	-5.13286	2.85e-07	7.95e-07
AT2G26330	1303.87	-1.29736	0.0910075	-14.2556	4.14e-46	6.19e-45	Leucine-rich receptor-like protein kinase family protein
AT2G26520	27.2834	-1.18894	0.371357	-3.20161	0.0013666	0.00262535
AT2G26640	193.234	-1.46974	0.15457	-9.50861	1.93e-21	1.2e-20	3-ketoacyl-CoA synthase 11
AT2G26690	1109.35	-1.22635	0.0926664	-13.2341	5.58e-40	6.96e-39	Major facilitator superfamily protein
AT2G26700	11.1475	-1.59474	0.589611	-2.70473	0.00683607	0.0119625	AGC (cAMP-dependent, cGMP-dependent and protein kinase C) kinase family protein
AT2G26710	50.5217	-2.53878	0.318945	-7.95993	1.72e-15	8.07e-15	Cytochrome P450 superfamily protein
AT2G26730	537.05	-1.09337	0.104059	-10.5073	8e-26	6.03e-25	Leucine-rich repeat protein kinase family protein
AT2G26760	35.4288	-2.29008	0.357918	-6.39834	1.57e-10	5.52e-10	Cyclin B1;4
AT2G26910	2272.91	-1.14409	0.0933144	-12.2606	1.47e-34	1.53e-33	pleiotropic drug resistance 4
AT2G26930	634.392	-1.28772	0.0997101	-12.9147	3.72e-38	4.36e-37	4-(cytidine 5'-phospho)-2-C-methyl-D-erithritol kinase
AT2G27040	967.061	-1.3771	0.0970034	-14.1964	9.64e-46	1.42e-44	Argonaute family protein
AT2G27060	444.121	-1.11105	0.12339	-9.00435	2.17e-19	1.23e-18	Leucine-rich repeat protein kinase family protein
AT2G27630	10.37	-1.40817	0.617522	-2.28035	0.022587	0.0363536	Ubiquitin carboxyl-terminal hydrolase-related protein
AT2G27680	2221.41	-1.0056	0.0769537	-13.0675	5.05e-39	6.09e-38	NAD(P)-linked oxidoreductase superfamily protein
AT2G27810	432.605	-1.076	0.112586	-9.5571	1.21e-21	7.58e-21	nucleobase-ascorbate transporter 12
AT2G28000	4355.44	-2.36216	0.0857266	-27.5546	3.89e-167	5.2e-165	chaperonin-60alpha
AT2G28050	29.6827	-1.68534	0.390716	-4.31346	1.61e-05	3.82e-05	Pentatricopeptide repeat (PPR) superfamily protein
AT2G28053	26.3526	-1.62228	0.386046	-4.2023	2.64e-05	6.14e-05	transposable element gene
AT2G28150	279.724	-1.94355	0.150339	-12.9278	3.14e-38	3.69e-37	Domain of unknown function (DUF966)
AT2G28470	2393.83	-1.19688	0.0789196	-15.1658	5.96e-52	1.07e-50	beta-galactosidase 8
AT2G28620	107.028	-1.80474	0.205265	-8.79227	1.47e-18	7.96e-18	P-loop containing nucleoside triphosphate hydrolases superfamily protein
AT2G28660	45.398	-1.12909	0.288207	-3.91763	8.94e-05	0.000197035	Chloroplast-targeted copper chaperone protein
AT2G28910	3943.75	-1.15219	0.0878671	-13.1129	2.78e-39	3.38e-38	CAX interacting protein 4
AT2G29130	15.2661	-2.20117	0.528446	-4.16536	3.11e-05	7.16e-05	laccase 2
AT2G29300	1068.71	-1.35124	0.0854077	-15.821	2.23e-56	4.53e-55	NAD(P)-binding Rossmann-fold superfamily protein
AT2G29310	160.622	-1.56235	0.171101	-9.13114	6.78e-20	3.92e-19	NAD(P)-binding Rossmann-fold superfamily protein
AT2G29320	428.917	-1.34315	0.111033	-12.0968	1.1e-33	1.11e-32	NAD(P)-binding Rossmann-fold superfamily protein
AT2G29550	613.413	-1.78226	0.122919	-14.4994	1.22e-47	1.92e-46	tubulin beta-7 chain
AT2G29680	87.692	-1.0238	0.219937	-4.65498	3.24e-06	8.24e-06	cell division control 6
AT2G29730	8.71243	-1.52024	0.660079	-2.30312	0.0212723	0.0343995	UDP-glucosyl transferase 71D1
AT2G29760	109.457	-1.11167	0.197688	-5.62337	1.87e-08	5.69e-08	Tetratricopeptide repeat (TPR)-like superfamily protein
AT2G29890	120.038	-1.36647	0.202599	-6.7447	1.53e-11	5.73e-11	villin-like 1
AT2G29900	56.7946	-1.53458	0.277567	-5.5287	3.23e-08	9.66e-08	Presenilin-2
AT2G30200	1116.79	-1.32468	0.0937254	-14.1336	2.36e-45	3.45e-44	catalytics;transferases;[acyl-carrier-protein] S-malonyltransferases;binding
AT2G30320	161.081	-1.15123	0.168051	-6.85047	7.36e-12	2.8e-11	Pseudouridine synthase family protein
AT2G30330	68.555	-1.56173	0.252423	-6.18694	6.13e-10	2.06e-09	GCN5L1 family protein
AT2G30695	357.943	-1.16374	0.118463	-9.82367	8.9e-23	5.87e-22
AT2G30820	16.1265	-2.24516	0.538348	-4.17045	3.04e-05	7.02e-05
AT2G31170	533.816	-1.5869	0.112425	-14.1152	3.06e-45	4.46e-44	Cysteinyl-tRNA synthetase, class Ia family protein
AT2G31180	280.986	-1.84517	0.154613	-11.9341	7.86e-33	7.68e-32	myb domain protein 14
AT2G31270	119.002	-1.11114	0.194649	-5.70842	1.14e-08	3.52e-08	homolog of yeast CDT1 A
AT2G31340	131.108	-1.25305	0.179885	-6.96585	3.26e-12	1.27e-11	embryo defective 1381
AT2G31530	182.298	-1.07326	0.159878	-6.71299	1.91e-11	7.09e-11	SecY protein transport family protein
AT2G31790	527.641	-1.65219	0.106289	-15.5443	1.74e-54	3.35e-53	UDP-Glycosyltransferase superfamily protein
AT2G31830	128.429	-1.77545	0.202551	-8.76542	1.86e-18	1.01e-17	endonuclease/exonuclease/phosphatase family protein
AT2G31840	240.223	-1.42589	0.141076	-10.1073	5.13e-24	3.57e-23	Thioredoxin superfamily protein
AT2G31890	492.6	-1.53754	0.118178	-13.0104	1.07e-38	1.27e-37	RAP
AT2G31900	297.248	-1.54471	0.132902	-11.6229	3.15e-31	2.9e-30	myosin-like protein XIF
AT2G32235	945.24	-1.17265	0.093913	-12.4865	8.85e-36	9.6e-35
AT2G32415	202.089	-1.0604	0.15868	-6.68262	2.35e-11	8.67e-11	Polynucleotidyl transferase, ribonuclease H fold protein with HRDC domain
AT2G32500	329.223	-1.17078	0.125794	-9.30713	1.31e-20	7.86e-20	Stress responsive alpha-beta barrel domain protein
AT2G32510	28.0075	-1.26462	0.360966	-3.50344	0.000459287	0.000934517	mitogen-activated protein kinase kinase kinase 17
AT2G32560	275.298	-1.98108	0.138507	-14.3031	2.09e-46	3.16e-45	F-box family protein
AT2G32580	197.486	-1.75989	0.154965	-11.3567	6.87e-30	6e-29	Protein of unknown function (DUF1068)
AT2G32590	55.9636	-1.27686	0.27071	-4.7167	2.4e-06	6.17e-06
AT2G32630	7.7363	-1.6816	0.707748	-2.37599	0.0175019	0.028692	Pentatricopeptide repeat (PPR-like) superfamily protein
AT2G32640	733.045	-1.89808	0.100772	-18.8353	3.88e-79	1.34e-77	Lycopene beta/epsilon cyclase protein
AT2G32645	280.897	-2.30634	0.156542	-14.733	3.96e-49	6.47e-48	Domain of unknown function (DUF313)
AT2G32940	25.1547	-1.44716	0.400035	-3.61757	0.000297376	0.000618042	Argonaute family protein
AT2G32990	13.6375	-1.55816	0.543562	-2.86657	0.00414946	0.00747816	glycosyl hydrolase 9B8
AT2G33000	33.3386	-2.13095	0.371658	-5.73362	9.83e-09	3.05e-08	ubiquitin-associated (UBA)/TS-N domain-containing protein-related
AT2G33190	957.216	-1.03973	0.0958	-10.8531	1.93e-27	1.54e-26	F-box family protein with a domain of unknown function (DUF295)
AT2G33205	11.0986	-1.86788	0.616437	-3.03012	0.0024446	0.00455106	Serinc-domain containing serine and sphingolipid biosynthesis protein
AT2G33240	47.5873	-1.21892	0.289121	-4.21595	2.49e-05	5.8e-05	myosin XI D
AT2G33330	138.311	-2.16298	0.197632	-10.9445	7.06e-28	5.74e-27	plasmodesmata-located protein 3
AT2G33430	979.897	-1.09581	0.0901575	-12.1544	5.43e-34	5.51e-33	differentiation and greening-like 1
AT2G33560	14.1261	-2.08292	0.542981	-3.83608	0.000125012	0.000270948	BUB1-related (BUB1: budding uninhibited by benzymidazol 1)
AT2G33570	48.5119	-3.01625	0.336531	-8.96277	3.17e-19	1.78e-18	Domain of unknown function (DUF23)
AT2G33793	15.269	-1.7775	0.524484	-3.38904	0.000701385	0.00139676
AT2G34060	7.57298	-2.59811	0.804718	-3.2286	0.00124398	0.00240304	Peroxidase superfamily protein
AT2G34190	38.8005	-1.12782	0.324454	-3.47607	0.000508818	0.00103028	Xanthine/uracil permease family protein
AT2G34200	29.1877	-1.1587	0.352868	-3.28365	0.0010247	0.00199832	RING/FYVE/PHD zinc finger superfamily protein
AT2G34300	250.722	-1.19515	0.133722	-8.93756	3.98e-19	2.22e-18	S-adenosyl-L-methionine-dependent methyltransferases superfamily protein
AT2G34560	226.734	-1.72607	0.157099	-10.9872	4.4e-28	3.61e-27	P-loop containing nucleoside triphosphate hydrolases superfamily protein
AT2G34630	1749.22	-1.03254	0.0880582	-11.7256	9.42e-32	8.83e-31	geranyl diphosphate synthase 1
AT2G34640	638.175	-1.47986	0.119873	-12.3452	5.17e-35	5.46e-34	plastid transcriptionally active 12
AT2G34670	56.351	-1.47164	0.267796	-5.4954	3.9e-08	1.16e-07	Protein of unknown function (DUF630 and DUF632)
AT2G34680	1016.19	-1.97259	0.0960021	-20.5473	8.13e-94	3.92e-92	Outer arm dynein light chain 1 protein
AT2G34920	32.9732	-1.27021	0.336019	-3.78018	0.000156716	0.000335985	RING/U-box superfamily protein
AT2G34990	8.9544	-4.20028	0.98586	-4.26053	2.04e-05	4.8e-05	RING/U-box superfamily protein
AT2G35040	1542.37	-1.42625	0.095531	-14.9297	2.11e-50	3.57e-49	AICARFT/IMPCHase bienzyme family protein
AT2G35075	16.373	-2.98321	0.581575	-5.12954	2.9e-07	8.08e-07
AT2G35130	654.597	-1.08934	0.102699	-10.6071	2.76e-26	2.12e-25	Tetratricopeptide repeat (TPR)-like superfamily protein
AT2G35190	161.213	-1.26696	0.163498	-7.74913	9.25e-15	4.18e-14	novel plant snare 11
AT2G35200	87.3042	-2.20385	0.230173	-9.57473	1.02e-21	6.43e-21
AT2G35350	47.5591	-1.62495	0.29521	-5.50437	3.7e-08	1.1e-07	poltergeist like 1
AT2G35500	466.63	-1.78912	0.112967	-15.8376	1.71e-56	3.5e-55	shikimate kinase like 2
AT2G35860	274.564	-2.62895	0.157601	-16.6811	1.8e-62	4.25e-61	FASCICLIN-like arabinogalactan protein 16 precursor
AT2G35880	461.371	-1.21014	0.110123	-10.989	4.32e-28	3.54e-27	TPX2 (targeting protein for Xklp2) protein family
AT2G35890	86.0644	-1.55644	0.227448	-6.84307	7.75e-12	2.94e-11	calcium-dependent protein kinase 25
AT2G36160	1731.15	-1.39776	0.0881832	-15.8507	1.39e-56	2.85e-55	Ribosomal protein S11 family protein
AT2G36200	204.668	-1.66043	0.167993	-9.88395	4.89e-23	3.26e-22	P-loop containing nucleoside triphosphate hydrolases superfamily protein
AT2G36210	38.1749	-2.03962	0.333799	-6.11032	9.94e-10	3.31e-09	SAUR-like auxin-responsive protein family
AT2G36255	590.695	-1.20175	0.116952	-10.2756	9.08e-25	6.5e-24	Defensin-like (DEFL) family protein
AT2G36570	38.7284	-1.51333	0.317562	-4.76547	1.88e-06	4.9e-06	Leucine-rich repeat protein kinase family protein
AT2G36870	64.2797	-1.96172	0.266235	-7.36838	1.73e-13	7.23e-13	xyloglucan endotransglucosylase/hydrolase 32
AT2G37010	2.27269	-3.70473	1.5813	-2.34284	0.0191375	0.0311994	non-intrinsic ABC protein 12
AT2G37230	12796.7	-1.02122	0.0728735	-14.0135	1.29e-44	1.85e-43	Tetratricopeptide repeat (TPR)-like superfamily protein
AT2G37240	277.415	-1.25073	0.142563	-8.77318	1.74e-18	9.4e-18	Thioredoxin superfamily protein
AT2G37420	52.666	-1.66165	0.282805	-5.87558	4.21e-09	1.34e-08	ATP binding microtubule motor family protein
AT2G37430	32.5288	-1.0905	0.338737	-3.21932	0.00128493	0.00247756	C2H2 and C2HC zinc fingers superfamily protein
AT2G37450	304.073	-1.01188	0.140957	-7.17865	7.04e-13	2.84e-12	nodulin MtN21 /EamA-like transporter family protein
AT2G37500	391.656	-1.00533	0.13183	-7.62597	2.42e-14	1.06e-13	arginine biosynthesis protein ArgJ family
AT2G37510	250.486	-1.23519	0.134411	-9.1897	3.94e-20	2.31e-19	RNA-binding (RRM/RBD/RNP motifs) family protein
AT2G37560	14.7233	-1.1268	0.523622	-2.15193	0.0314029	0.0491062	origin recognition complex second largest subunit 2
AT2G37590	133.832	-1.17935	0.180056	-6.54989	5.76e-11	2.08e-10	DNA binding with one finger 2.4
AT2G37610	307.809	-1.06232	0.145108	-7.3209	2.46e-13	1.02e-12
AT2G37640	51.8293	-2.08892	0.294667	-7.08908	1.35e-12	5.37e-12	Barwin-like endoglucanases superfamily protein
AT2G37670	7917.53	-1.05986	0.0767305	-13.8128	2.14e-43	2.95e-42	Transducin/WD40 repeat-like superfamily protein
AT2G37730	7.90493	-2.44536	0.763638	-3.20225	0.00136358	0.00262007	Protein of unknown function (DUF604)
AT2G37790	68.6454	-2.35812	0.263639	-8.9445	3.74e-19	2.09e-18	NAD(P)-linked oxidoreductase superfamily protein
AT2G37870	316.126	-1.21155	0.122478	-9.89201	4.51e-23	3.01e-22	Bifunctional inhibitor/lipid-transfer protein/seed storage 2S albumin superfamily protein
AT2G37990	221.032	-1.15018	0.148706	-7.73455	1.04e-14	4.67e-14	ribosome biogenesis regulatory protein (RRS1) family protein
AT2G38040	1841.13	-1.01234	0.0915038	-11.0633	1.89e-28	1.56e-27	acetyl Co-enzyme a carboxylase carboxyltransferase alpha subunit
AT2G38080	93.6235	-1.47128	0.226049	-6.50869	7.58e-11	2.71e-10	Laccase/Diphenol oxidase family protein
AT2G38120	493.592	-1.64741	0.109726	-15.014	5.95e-51	1.02e-49	Transmembrane amino acid transporter family protein
AT2G38320	26.7312	-1.93675	0.395622	-4.89547	9.81e-07	2.61e-06	TRICHOME BIREFRINGENCE-LIKE 34
AT2G38490	39.8338	-1.10454	0.303617	-3.63793	0.000274841	0.000574023	CBL-interacting protein kinase 22
AT2G38550	4742.04	-1.66525	0.108555	-15.3402	4.12e-53	7.6e-52	Transmembrane proteins 14C
AT2G38570	23.049	-1.0506	0.423692	-2.47962	0.0131523	0.0220808
AT2G38695	71.0566	-1.91514	0.25146	-7.6161	2.61e-14	1.15e-13
AT2G38720	154.457	-1.24975	0.17375	-7.19281	6.35e-13	2.57e-12	microtubule-associated protein 65-5
AT2G38995	8.41458	-3.01954	0.804902	-3.75144	0.00017582	0.00037468	O-acyltransferase (WSD1-like) family protein
AT2G39010	2039.98	-1.30649	0.0902699	-14.4732	1.79e-47	2.8e-46	plasma membrane intrinsic protein 2E
AT2G39020	3057.33	-1.074	0.0824563	-13.0251	8.81e-39	1.05e-37	Acyl-CoA N-acyltransferases (NAT) superfamily protein
AT2G39140	580.667	-1.51917	0.112945	-13.4505	3.06e-41	3.99e-40	pseudouridine synthase family protein
AT2G39180	28.6763	-1.93165	0.386468	-4.99822	5.79e-07	1.57e-06	CRINKLY4 related 2
AT2G39800	2742.5	-1.33307	0.0759252	-17.5577	5.19e-69	1.47e-67	delta1-pyrroline-5-carboxylate synthase 1
AT2G39851	428.661	-1.22613	0.12156	-10.0866	6.33e-24	4.39e-23	Proteinase inhibitor, propeptide
AT2G40130	52.4431	-1.72007	0.294597	-5.83872	5.26e-09	1.66e-08	Double Clp-N motif-containing P-loop nucleoside triphosphate hydrolases superfamily protein
AT2G40160	154.876	-1.71956	0.169528	-10.1432	3.55e-24	2.49e-23	Plant protein of unknown function (DUF828)
AT2G40400	1269.65	-1.15019	0.0911486	-12.6188	1.66e-36	1.85e-35	Protein of unknown function (DUF399 and DUF3411)
AT2G40410	1006.46	-1.50486	0.0943709	-15.9463	3.02e-57	6.31e-56	Staphylococcal nuclease homologue
AT2G40440	2.8912	-3.12107	1.40857	-2.21577	0.0267071	0.0423795	BTB/POZ domain-containing protein
AT2G40480	19.3985	-1.62915	0.452324	-3.60174	0.000316089	0.000655052	Plant protein of unknown function (DUF827)
AT2G40490	1541.75	-1.25784	0.0906886	-13.8699	9.64e-44	1.35e-42	Uroporphyrinogen decarboxylase
AT2G40500	3450.84	-1.0893	0.0820691	-13.2729	3.32e-40	4.17e-39	Protein kinase superfamily protein
AT2G40540	348.551	-1.09261	0.129568	-8.4327	3.38e-17	1.73e-16	potassium transporter 2
AT2G40690	80.1963	-1.56968	0.225272	-6.96793	3.22e-12	1.25e-11	NAD-dependent glycerol-3-phosphate dehydrogenase family protein
AT2G40760	22.1828	-1.52824	0.426282	-3.58505	0.000337014	0.000696422	Rhodanese/Cell cycle control phosphatase superfamily protein
AT2G40765	307.049	-1.15964	0.134365	-8.63051	6.11e-18	3.22e-17
AT2G40925	30.0293	-1.63961	0.372355	-4.40336	1.07e-05	2.58e-05	F-box and associated interaction domains-containing protein
AT2G41050	39.0273	-2.02224	0.331283	-6.10428	1.03e-09	3.43e-09	PQ-loop repeat family protein / transmembrane family protein
AT2G41082	14.2374	-1.31166	0.522604	-2.50986	0.012078	0.0203827
AT2G41290	17.9551	-1.21103	0.453882	-2.66816	0.00762686	0.0132636	strictosidine synthase-like 2
AT2G41300	17.3189	-1.60163	0.473083	-3.38551	0.000710464	0.00141379	strictosidine synthase-like 1
AT2G41310	60.919	-1.72754	0.264189	-6.53901	6.19e-11	2.23e-10	response regulator 3
AT2G41330	38.0254	-2.4669	0.353902	-6.97057	3.16e-12	1.23e-11	Glutaredoxin family protein
AT2G41340	48.2366	-1.29937	0.286707	-4.53207	5.84e-06	1.45e-05	RNA polymerase II fifth largest subunit, D
AT2G41350	57.4602	-1.20044	0.257148	-4.66827	3.04e-06	7.74e-06
AT2G41540	162.33	-1.96534	0.17498	-11.2318	2.85e-29	2.43e-28	6-phosphogluconate dehydrogenase family protein
AT2G41670	10.8385	-1.26507	0.579671	-2.1824	0.0290804	0.0457863	P-loop containing nucleoside triphosphate hydrolases superfamily protein
AT2G41760	51.6239	-1.24547	0.269989	-4.61305	3.97e-06	9.99e-06
AT2G41820	186.965	-2.62769	0.180086	-14.5913	3.19e-48	5.08e-47	Leucine-rich repeat protein kinase family protein
AT2G42200	29.9656	-1.04559	0.35431	-2.95106	0.00316689	0.00580751	squamosa promoter binding protein-like 9
AT2G42210	83.787	-1.02251	0.221014	-4.62646	3.72e-06	9.4e-06	Mitochondrial import inner membrane translocase subunit Tim17/Tim22/Tim23 family protein
AT2G42300	160.794	-1.33854	0.167831	-7.97552	1.52e-15	7.14e-15	basic helix-loop-helix (bHLH) DNA-binding superfamily protein
AT2G42380	16.3244	-1.62284	0.491276	-3.30332	0.000955479	0.00187089	Basic-leucine zipper (bZIP) transcription factor family protein
AT2G42510	38.1423	-1.15147	0.312632	-3.68315	0.00023037	0.000484508
AT2G42540	1541.61	-2.40572	0.111847	-21.5091	1.28e-102	7.29e-101	cold-regulated 15a
AT2G42570	42.1005	-1.60426	0.310117	-5.17308	2.3e-07	6.45e-07	TRICHOME BIREFRINGENCE-LIKE 39
AT2G42580	423.576	-1.36143	0.115136	-11.8246	2.91e-32	2.79e-31	tetratricopetide-repeat thioredoxin-like 3
AT2G42610	227.826	-1.40262	0.155356	-9.02846	1.74e-19	9.89e-19	Protein of unknown function (DUF640)
AT2G42960	48.4195	-1.40637	0.284357	-4.94579	7.58e-07	2.03e-06	Protein kinase superfamily protein
AT2G43110	852.977	-1.4016	0.12125	-11.5596	6.6e-31	6.02e-30
AT2G43137	304.434	-2.17132	0.155144	-13.9955	1.66e-44	2.38e-43	snoRNA
AT2G43138	271.607	-1.90154	0.162623	-11.693	1.38e-31	1.29e-30	snoRNA
AT2G43139	244.704	-1.69536	0.180846	-9.3746	6.94e-21	4.21e-20	snoRNA
AT2G43141	19.5146	-2.18337	0.475234	-4.59431	4.34e-06	1.09e-05	snoRNA
AT2G43550	382.19	-1.13639	0.120171	-9.45648	3.18e-21	1.96e-20	Scorpion toxin-like knottin superfamily protein
AT2G43570	3313	-1.26571	0.0744772	-16.9946	9e-65	2.27e-63	chitinase, putative
AT2G43650	783.278	-1.04715	0.101188	-10.3486	4.25e-25	3.09e-24	Sas10/U3 ribonucleoprotein (Utp) family protein
AT2G43770	1060.24	-1.27294	0.0859959	-14.8024	1.41e-49	2.33e-48	Transducin/WD40 repeat-like superfamily protein
AT2G43800	33.5213	-1.58085	0.342135	-4.62054	3.83e-06	9.65e-06	Actin-binding FH2 (formin homology 2) family protein
AT2G43810	44.2062	-1.33948	0.319389	-4.19388	2.74e-05	6.36e-05	Small nuclear ribonucleoprotein family protein
AT2G44040	169.916	-1.8143	0.165765	-10.945	7.02e-28	5.7e-27	Dihydrodipicolinate reductase, bacterial/plant
AT2G44060	1200.4	-1.08645	0.0970433	-11.1956	4.29e-29	3.63e-28	Late embryogenesis abundant protein, group 2
AT2G44160	1165.55	-1.36273	0.0843563	-16.1545	1.06e-58	2.28e-57	methylenetetrahydrofolate reductase 2
AT2G44195	21.447	-1.16665	0.417929	-2.79149	0.00524656	0.00933554	CBF1-interacting co-repressor CIR, N-terminal;Pre-mRNA splicing factor
AT2G44210	172.243	-1.22467	0.161047	-7.60444	2.86e-14	1.25e-13	Protein of Unknown Function (DUF239)
AT2G44590	116.854	-1.15253	0.191991	-6.00306	1.94e-09	6.33e-09	DYNAMIN-like 1D
AT2G44700	16.5327	-2.11282	0.522544	-4.04333	5.27e-05	0.000118759	Galactose oxidase/kelch repeat superfamily protein
AT2G44830	33.8212	-1.81855	0.378787	-4.801	1.58e-06	4.14e-06	Protein kinase superfamily protein
AT2G45270	188.053	-1.12063	0.15784	-7.09978	1.25e-12	4.98e-12	glycoprotease 1
AT2G45340	135.526	-1.44379	0.177835	-8.11871	4.71e-16	2.27e-15	Leucine-rich repeat protein kinase family protein
AT2G45560	177.758	-1.51092	0.171252	-8.82281	1.12e-18	6.11e-18	cytochrome P450, family 76, subfamily C, polypeptide 1
AT2G45570	435.262	-1.57326	0.113308	-13.8848	7.84e-44	1.1e-42	cytochrome P450, family 76, subfamily C, polypeptide 2
AT2G45870	28.0733	-1.00086	0.36483	-2.74335	0.00608156	0.010732	Bestrophin-like protein
AT2G45900	8.11988	-1.90312	0.711753	-2.67385	0.00749852	0.0130658	Phosphatidylinositol N-acetyglucosaminlytransferase subunit P-related
AT2G45970	121.129	-1.08652	0.192421	-5.64657	1.64e-08	5e-08	cytochrome P450, family 86, subfamily A, polypeptide 8
AT2G46530	252.123	-1.38999	0.145192	-9.57346	1.03e-21	6.5e-21	auxin response factor 11
AT2G46535	348.896	-1.12546	0.130052	-8.65395	4.97e-18	2.63e-17
AT2G46640	159.233	-1.08644	0.168908	-6.43212	1.26e-10	4.45e-10
AT2G46650	87.1714	-1.11205	0.225313	-4.93558	7.99e-07	2.14e-06	cytochrome B5 isoform C
AT2G46710	321.079	-1.27825	0.121843	-10.4909	9.51e-26	7.14e-25	Rho GTPase activating protein with PAK-box/P21-Rho-binding domain
AT2G46780	7.53963	-1.77062	0.725178	-2.44164	0.0146207	0.0243441	RNA-binding (RRM/RBD/RNP motifs) family protein
AT2G46820	209.129	-1.8235	0.160318	-11.3743	5.62e-30	4.91e-29	photosystem I P subunit
AT2G46930	69.5362	-1.3936	0.24398	-5.71196	1.12e-08	3.46e-08	Pectinacetylesterase family protein
AT2G47450	931.735	-1.49587	0.103923	-14.394	5.64e-47	8.7e-46	chloroplast signal recognition particle component (CAO)
AT2G47500	234.92	-1.78381	0.15993	-11.1537	6.87e-29	5.78e-28	P-loop nucleoside triphosphate hydrolases superfamily protein with CH (Calponin Homology) domain
AT2G47590	167.316	-1.77905	0.179504	-9.91096	3.73e-23	2.51e-22	photolyase/blue-light receptor 2
AT2G47640	137.448	-1.34846	0.194745	-6.92425	4.38e-12	1.69e-11	Small nuclear ribonucleoprotein family protein
AT2G47750	164.314	-2.39838	0.182702	-13.1273	2.3e-39	2.8e-38	putative indole-3-acetic acid-amido synthetase GH3.9
AT2G47920	11.0318	-1.8608	0.607176	-3.06468	0.002179	0.00407737	Kinase interacting (KIP1-like) family protein
AT2G47940	3374.05	-1.18491	0.0778686	-15.2168	2.73e-52	4.94e-51	DEGP protease 2
AT3G01330	61.799	-1.21783	0.274963	-4.42906	9.46e-06	2.3e-05	DP-E2F-like protein 3
AT3G01370	2883	-1.16152	0.075425	-15.3997	1.64e-53	3.07e-52	CRM family member 2
AT3G01410	62.2653	-1.15658	0.249938	-4.62747	3.7e-06	9.36e-06	Polynucleotidyl transferase, ribonuclease H-like superfamily protein
AT3G01440	554.947	-1.45412	0.108368	-13.4184	4.72e-41	6.11e-40	PsbQ-like 1
AT3G01480	8160.05	-1.17238	0.0767016	-15.2849	9.64e-53	1.76e-51	cyclophilin 38
AT3G01500	24705.8	-1.27596	0.0816703	-15.6233	5.05e-55	9.84e-54	carbonic anhydrase 1
AT3G01580	35.1731	-1.10062	0.3253	-3.3834	0.000715934	0.00142407	Tetratricopeptide repeat (TPR)-like superfamily protein
AT3G01670	1617.39	-1.00856	0.0919507	-10.9685	5.42e-28	4.41e-27
AT3G01680	1396.81	-1.04652	0.0957255	-10.9325	8.06e-28	6.53e-27
AT3G01710	67.9117	-1.84854	0.257733	-7.17231	7.37e-13	2.97e-12	TPX2 (targeting protein for Xklp2) protein family
AT3G02060	1057.42	-1.23524	0.103631	-11.9196	9.36e-33	9.13e-32	DEAD/DEAH box helicase, putative
AT3G02110	534.298	-2.05045	0.122328	-16.7619	4.63e-63	1.12e-61	serine carboxypeptidase-like 25
AT3G02120	70.2775	-1.55573	0.249405	-6.23774	4.44e-10	1.51e-09	hydroxyproline-rich glycoprotein family protein
AT3G02250	1093.71	-1.21998	0.0897215	-13.5974	4.15e-42	5.57e-41	O-fucosyltransferase family protein
AT3G02380	191.041	-1.81709	0.177808	-10.2194	1.62e-24	1.15e-23	CONSTANS-like 2
AT3G02410	12.5907	-2.19881	0.581493	-3.78132	0.000156	0.000334564	alpha/beta-Hydrolases superfamily protein
AT3G02640	134.677	-1.65183	0.189911	-8.69789	3.38e-18	1.81e-17
AT3G02870	2012.42	-1.36069	0.081982	-16.5974	7.27e-62	1.69e-60	Inositol monophosphatase family protein
AT3G03130	56.0614	-1.77478	0.279807	-6.34286	2.26e-10	7.81e-10
AT3G03190	166.998	-1.9753	0.195207	-10.119	4.55e-24	3.18e-23	glutathione S-transferase F11
AT3G03220	167.453	-1.04999	0.17134	-6.12809	8.89e-10	2.96e-09	expansin A13
AT3G03260	3.67572	-5.43319	1.46521	-3.70813	0.000208794	0.000440755	homeodomain GLABROUS 8
AT3G03520	51.7384	-1.26061	0.272509	-4.62594	3.73e-06	9.42e-06	non-specific phospholipase C3
AT3G03630	731.253	-1.94979	0.124716	-15.6338	4.28e-55	8.38e-54	cysteine synthase 26
AT3G03710	1886.32	-1.31169	0.0944917	-13.8815	8.2e-44	1.15e-42	polyribonucleotide nucleotidyltransferase, putative
AT3G03780	5322.96	-1.54143	0.0939398	-16.4087	1.66e-60	3.75e-59	methionine synthase 2
AT3G03820	151.599	-3.30667	0.209234	-15.8037	2.93e-56	5.93e-55	SAUR-like auxin-responsive protein family
AT3G03830	58.8685	-2.66682	0.295033	-9.03905	1.58e-19	9.01e-19	SAUR-like auxin-responsive protein family
AT3G03840	110.518	-2.65898	0.224812	-11.8276	2.81e-32	2.69e-31	SAUR-like auxin-responsive protein family
AT3G03850	166.813	-1.76443	0.187284	-9.42112	4.46e-21	2.73e-20	SAUR-like auxin-responsive protein family
AT3G04140	212.462	-1.61941	0.158557	-10.2135	1.73e-24	1.22e-23	Ankyrin repeat family protein
AT3G04260	2009.13	-1.40776	0.0910928	-15.4541	7.08e-54	1.34e-52	plastid transcriptionally active 3
AT3G04340	3266.04	-1.51032	0.0929428	-16.25	2.23e-59	4.9e-58	FtsH extracellular protease family
AT3G04450	143.307	-1.06612	0.171289	-6.22412	4.84e-10	1.64e-09	Homeodomain-like superfamily protein
AT3G04550	5059.1	-1.29223	0.0717548	-18.009	1.66e-72	5.08e-71
AT3G04630	523.827	-1.16271	0.117957	-9.85712	6.39e-23	4.23e-22	WVD2-like 1
AT3G04650	1481.33	-1.0691	0.117363	-9.10931	8.29e-20	4.78e-19	FAD/NAD(P)-binding oxidoreductase family protein
AT3G04770	144.448	-1.07132	0.196039	-5.46485	4.63e-08	1.37e-07	40s ribosomal protein SA B
AT3G04790	5397	-1.02988	0.0802081	-12.84	9.78e-38	1.13e-36	Ribose 5-phosphate isomerase, type A protein
AT3G04850	44.5565	-2.25638	0.321466	-7.01903	2.23e-12	8.79e-12	Tesmin/TSO1-like CXC domain-containing protein
AT3G04860	90.3399	-1.27302	0.213001	-5.97656	2.28e-09	7.4e-09	Plant protein of unknown function (DUF868)
AT3G04950	71.6044	-1.26334	0.232446	-5.43499	5.48e-08	1.61e-07
AT3G04960	59.3092	-2.71784	0.302405	-8.9874	2.53e-19	1.43e-18	Domain of unknown function (DUF3444)
AT3G05020	156.707	-1.00884	0.165443	-6.09779	1.08e-09	3.57e-09	acyl carrier protein 1
AT3G05060	1358.16	-1.00956	0.0997254	-10.1234	4.35e-24	3.04e-23	NOP56-like pre RNA processing ribonucleoprotein
AT3G05140	28.6652	-1.323	0.36671	-3.60776	0.000308858	0.00064056	ROP binding protein kinases 2
AT3G05180	235.865	-1.96891	0.163797	-12.0204	2.78e-33	2.75e-32	GDSL-like Lipase/Acylhydrolase superfamily protein
AT3G05190	22.8359	-3.55443	0.546219	-6.50733	7.65e-11	2.73e-10	D-aminoacid aminotransferase-like PLP-dependent enzymes superfamily protein
AT3G05240	15.2202	-1.24872	0.498031	-2.50732	0.0121651	0.0205186	mitochondrial editing factor 19
AT3G05410	746.156	-1.09762	0.106053	-10.3498	4.19e-25	3.06e-24	Photosystem II reaction center PsbP family protein
AT3G05470	89.8986	-1.18623	0.250311	-4.73905	2.15e-06	5.55e-06	Actin-binding FH2 (formin homology 2) family protein
AT3G05480	33.2175	-1.59221	0.343775	-4.63155	3.63e-06	9.18e-06	cell cycle checkpoint control protein family
AT3G05620	42.8283	-1.26744	0.293211	-4.32263	1.54e-05	3.67e-05	Plant invertase/pectin methylesterase inhibitor superfamily
AT3G05625	491.849	-1.3966	0.110693	-12.6169	1.7e-36	1.89e-35	Tetratricopeptide repeat (TPR)-like superfamily protein
AT3G05640	292.137	-1.16897	0.140772	-8.30402	1.01e-16	5.04e-16	Protein phosphatase 2C family protein
AT3G05800	147.002	-1.8865	0.201978	-9.34017	9.62e-21	5.79e-20	AtBS1(activation-tagged BRI1 suppressor 1)-interacting factor 1
AT3G05890	25.0956	-4.28857	0.600533	-7.14128	9.25e-13	3.71e-12	Low temperature and salt responsive protein family
AT3G05900	1861.06	-2.46445	0.090523	-27.2245	3.33e-163	4.23e-161	neurofilament protein-related
AT3G05910	1858.51	-1.37843	0.0785094	-17.5575	5.22e-69	1.47e-67	Pectinacetylesterase family protein
AT3G05980	7.09085	-1.9612	0.794991	-2.46695	0.0136271	0.0228189
AT3G06020	38.497	-1.85033	0.344256	-5.37486	7.66e-08	2.23e-07	Protein of unknown function (DUF3049)
AT3G06030	78.4543	-1.52757	0.242427	-6.30115	2.95e-10	1.02e-09	NPK1-related protein kinase 3
AT3G06035	191.339	-2.0103	0.170164	-11.8139	3.31e-32	3.15e-31	Glycoprotein membrane precursor GPI-anchored
AT3G06100	15.2528	-1.15731	0.497299	-2.32719	0.0199549	0.0324253	NOD26-like intrinsic protein 7;1
AT3G06130	362.822	-1.42144	0.126759	-11.2137	3.49e-29	2.97e-28	Heavy metal transport/detoxification superfamily protein
AT3G06140	113.861	-1.58384	0.197638	-8.01382	1.11e-15	5.27e-15	RING/U-box superfamily protein
AT3G06145	39.7147	-2.07953	0.330107	-6.29957	2.98e-10	1.03e-09
AT3G06370	76.1673	-1.39472	0.23254	-5.99777	2e-09	6.53e-09	sodium hydrogen exchanger 4
AT3G06433	20.9219	-1.38548	0.421028	-3.29071	0.000999364	0.00195133
AT3G06437	6.526	-1.96018	0.804349	-2.43698	0.0148107	0.0246255
AT3G06730	392.826	-1.25634	0.137396	-9.14392	6.02e-20	3.49e-19	Thioredoxin z
AT3G06770	708.957	-2.43717	0.11161	-21.8365	1.04e-105	6.2e-104	Pectin lyase-like superfamily protein
AT3G06840	50.1563	-2.17957	0.296263	-7.35687	1.88e-13	7.86e-13
AT3G06868	347.841	-1.26119	0.120885	-10.433	1.75e-25	1.3e-24
AT3G06880	1076.84	-2.25113	0.100002	-22.5107	3.26e-112	2.14e-110	Transducin/WD40 repeat-like superfamily protein
AT3G06980	2325.68	-1.7541	0.0892796	-19.6473	6.1e-86	2.49e-84	DEA(D/H)-box RNA helicase family protein
AT3G06990	1.49225	-4.1277	1.79273	-2.30247	0.0213085	0.0344522	Cysteine/Histidine-rich C1 domain family protein
AT3G07000	6.89703	-2.96083	0.886855	-3.33857	0.000842096	0.00166202	Cysteine/Histidine-rich C1 domain family protein
AT3G07010	1071.33	-1.23355	0.0884684	-13.9434	3.45e-44	4.9e-43	Pectin lyase-like superfamily protein
AT3G07210	189.33	-1.07331	0.152438	-7.04095	1.91e-12	7.53e-12
AT3G07430	1351.31	-1.20628	0.0950819	-12.6867	7e-37	7.91e-36	YGGT family protein
AT3G07540	734.804	-1.5621	0.0945279	-16.5253	2.41e-61	5.54e-60	Actin-binding FH2 (formin homology 2) family protein
AT3G07670	1191.52	-1.08882	0.0837423	-13.002	1.19e-38	1.42e-37	Rubisco methyltransferase family protein
AT3G07960	41.0351	-1.41971	0.313433	-4.52955	5.91e-06	1.46e-05	Phosphatidylinositol-4-phosphate 5-kinase family protein
AT3G07990	189.521	-1.5754	0.155394	-10.1381	3.74e-24	2.62e-23	serine carboxypeptidase-like 27
AT3G08030	1623.79	-1.08151	0.0827708	-13.0663	5.13e-39	6.19e-38	Protein of unknown function, DUF642
AT3G08500	19.313	-1.50083	0.444059	-3.37979	0.000725407	0.00144215	myb domain protein 83
AT3G08600	322.809	-1.50342	0.125528	-11.9768	4.7e-33	4.63e-32	Protein of unknown function (DUF1191)
AT3G08660	27.8376	-1.82785	0.38601	-4.73526	2.19e-06	5.66e-06	Phototropic-responsive NPH3 family protein
AT3G08680	799.444	-1.18932	0.10293	-11.5546	6.99e-31	6.36e-30	Leucine-rich repeat protein kinase family protein
AT3G08740	3822.52	-1.35361	0.0815535	-16.5978	7.23e-62	1.69e-60	elongation factor P (EF-P) family protein
AT3G08770	43.7883	-1.6665	0.314997	-5.29055	1.22e-07	3.48e-07	lipid transfer protein 6
AT3G08920	650.009	-1.0968	0.0983806	-11.1486	7.28e-29	6.11e-28	Rhodanese/Cell cycle control phosphatase superfamily protein
AT3G09035	265.033	-1.28742	0.133957	-9.61067	7.21e-22	4.56e-21	Concanavalin A-like lectin family protein
AT3G09050	855.884	-1.06112	0.0958003	-11.0764	1.63e-28	1.35e-27
AT3G09190	53.92	-1.47085	0.266573	-5.51761	3.44e-08	1.03e-07	Concanavalin A-like lectin family protein
AT3G09430	17.2514	-1.718	0.489217	-3.51174	0.000445185	0.000906706
AT3G09540	377.249	-2.03193	0.122023	-16.6521	2.92e-62	6.87e-61	Pectin lyase-like superfamily protein
AT3G09550	123.043	-1.56195	0.194895	-8.01431	1.11e-15	5.25e-15	Ankyrin repeat family protein
AT3G09580	707.648	-1.27927	0.108967	-11.74	7.95e-32	7.47e-31	FAD/NAD(P)-binding oxidoreductase family protein
AT3G09710	140.288	-1.03608	0.168185	-6.16035	7.26e-10	2.43e-09	IQ-domain 1
AT3G09780	32.2995	-2.24597	0.373377	-6.01529	1.8e-09	5.87e-09	CRINKLY4 related 1
AT3G09800	223.942	-1.61963	0.148254	-10.9246	8.79e-28	7.12e-27	SNARE-like superfamily protein
AT3G09820	3400.89	-1.47305	0.0730816	-20.1562	2.37e-90	1.07e-88	adenosine kinase 1
AT3G10060	2844.57	-1.13347	0.0752589	-15.061	2.92e-51	5.08e-50	FKBP-like peptidyl-prolyl cis-trans isomerase family protein
AT3G10080	230.526	-1.52353	0.159516	-9.55097	1.28e-21	8.03e-21	RmlC-like cupins superfamily protein
AT3G10113	160.497	-1.92935	0.179025	-10.777	4.42e-27	3.49e-26	Homeodomain-like superfamily protein
AT3G10180	101.161	-1.27841	0.211933	-6.03213	1.62e-09	5.3e-09	P-loop containing nucleoside triphosphate hydrolases superfamily protein
AT3G10200	6.31524	-2.59682	0.859132	-3.02261	0.00250607	0.00465651	S-adenosyl-L-methionine-dependent methyltransferases superfamily protein
AT3G10270	1462.21	-1.07805	0.0876505	-12.2994	9.12e-35	9.54e-34	DNA GYRASE B1
AT3G10310	55.0261	-1.70173	0.277781	-6.12616	9e-10	3e-09	P-loop nucleoside triphosphate hydrolases superfamily protein with CH (Calponin Homology) domain
AT3G10530	412.759	-1.00464	0.116915	-8.59293	8.48e-18	4.45e-17	Transducin/WD40 repeat-like superfamily protein
AT3G10570	55.3349	-1.45181	0.267625	-5.42479	5.8e-08	1.7e-07	cytochrome P450, family 77, subfamily A, polypeptide 6
AT3G10610	343.054	-1.30053	0.158164	-8.22268	1.99e-16	9.78e-16	Ribosomal S17 family protein
AT3G10840	337.455	-1.17888	0.127663	-9.23432	2.6e-20	1.54e-19	alpha/beta-Hydrolases superfamily protein
AT3G10870	95.7987	-1.02765	0.198536	-5.17616	2.27e-07	6.35e-07	methyl esterase 17
AT3G10880	32.7079	-1.14179	0.341812	-3.3404	0.000836592	0.00165168
AT3G10940	735.414	-2.28462	0.10153	-22.5019	3.98e-112	2.56e-110	dual specificity protein phosphatase (DsPTP1) family protein
AT3G11110	21.0441	-1.66801	0.444729	-3.75062	0.000176401	0.000375876	RING/U-box superfamily protein
AT3G11250	709.897	-1.0294	0.116171	-8.86114	7.92e-19	4.37e-18	Ribosomal protein L10 family protein
AT3G11490	319.354	-1.42873	0.126045	-11.3351	8.79e-30	7.63e-29	rac GTPase activating protein
AT3G11520	55.0304	-2.15069	0.294458	-7.3039	2.8e-13	1.15e-12	CYCLIN B1;3
AT3G11630	8554.68	-1.3653	0.0782825	-17.4407	4.05e-68	1.12e-66	Thioredoxin superfamily protein
AT3G11750	116.125	-1.17237	0.19014	-6.16582	7.01e-10	2.35e-09	Dihydroneopterin aldolase
AT3G12080	2264.04	-1.1096	0.0850507	-13.0463	6.67e-39	8.02e-38	GTP-binding family protein
AT3G12110	342.74	-3.11439	0.15649	-19.9015	3.95e-88	1.7e-86	actin-11
AT3G12203	5.37576	-2.9374	1.1325	-2.59374	0.00949395	0.0162552	serine carboxypeptidase-like 17
AT3G12210	209.252	-1.061	0.144315	-7.352	1.95e-13	8.14e-13	DNA binding
AT3G12270	322.637	-1.34674	0.147301	-9.14275	6.09e-20	3.53e-19	protein arginine methyltransferase 3
AT3G12610	970.685	-1.82499	0.107722	-16.9416	2.22e-64	5.53e-63	Leucine-rich repeat (LRR) family protein
AT3G12690	219.368	-1.03117	0.142804	-7.22085	5.17e-13	2.11e-12	AGC kinase 1.5
AT3G12710	160.954	-1.24381	0.172794	-7.19819	6.1e-13	2.47e-12	DNA glycosylase superfamily protein
AT3G12870	18.5869	-1.91411	0.4838	-3.95641	7.61e-05	0.000169015
AT3G12930	1542.79	-1.5121	0.0883399	-17.1168	1.11e-65	2.87e-64	Lojap-related protein
AT3G12970	6.40033	-2.08005	0.804424	-2.58576	0.00971633	0.0166178
AT3G13000	341.11	-1.92718	0.131968	-14.6034	2.67e-48	4.26e-47	Protein of unknown function, DUF547
AT3G13120	3047.62	-1.20523	0.0745506	-16.1666	8.68e-59	1.88e-57	Ribosomal protein S10p/S20e family protein
AT3G13180	1097.98	-1.5446	0.0880055	-17.5512	5.83e-69	1.64e-67	NOL1/NOP2/sun family protein / antitermination NusB domain-containing protein
AT3G13270	6.48889	-1.97362	0.802998	-2.45781	0.0139786	0.023364	transposable element gene
AT3G13403	29.404	-1.36167	0.37136	-3.66673	0.000245674	0.00051527	Defensin-like (DEFL) family protein
AT3G13404	16.7552	-1.56712	0.509169	-3.0778	0.00208538	0.00391425
AT3G13405	28.3048	-1.7353	0.370864	-4.67907	2.88e-06	7.36e-06	MIR169A; miRNA
AT3G13470	4579.96	-3.16387	0.0924684	-34.2157	1.41e-256	5.91e-254	TCP-1/cpn60 chaperonin family protein
AT3G13510	236.701	-1.4521	0.139021	-10.4452	1.54e-25	1.15e-24	Protein of Unknown Function (DUF239)
AT3G13520	11.6083	-1.49965	0.575683	-2.605	0.00918746	0.0157663	arabinogalactan protein 12
AT3G13840	3.0372	-5.16745	1.49335	-3.46032	0.000539533	0.00108896	GRAS family transcription factor
AT3G14110	1959.88	-1.16816	0.0952935	-12.2585	1.51e-34	1.57e-33	Tetratricopeptide repeat (TPR)-like superfamily protein
AT3G14150	519.556	-1.36869	0.103102	-13.2752	3.23e-40	4.05e-39	Aldolase-type TIM barrel family protein
AT3G14190	47.7919	-1.71848	0.292601	-5.87312	4.28e-09	1.36e-08
AT3G14210	1841.99	-3.24754	0.103302	-31.4374	6.23e-217	1.7e-214	epithiospecifier modifier 1
AT3G14220	728.788	-1.53938	0.0938936	-16.3949	2.08e-60	4.69e-59	GDSL-like Lipase/Acylhydrolase superfamily protein
AT3G14330	476.112	-1.46535	0.127355	-11.5061	1.23e-30	1.11e-29	Tetratricopeptide repeat (TPR)-like superfamily protein
AT3G14390	1125.42	-1.34633	0.10072	-13.367	9.42e-41	1.21e-39	Pyridoxal-dependent decarboxylase family protein
AT3G14395	9.80948	-2.11281	0.687931	-3.07126	0.00213158	0.00399465
AT3G14450	79.5504	-1.86078	0.241874	-7.69318	1.44e-14	6.4e-14	CTC-interacting domain 9
AT3G14452	10.8872	-1.60648	0.592937	-2.70935	0.00674144	0.0118211
AT3G14570	305.839	-1.2978	0.143027	-9.0738	1.15e-19	6.58e-19	glucan synthase-like 4
AT3G14580	35.832	-1.56276	0.334718	-4.66889	3.03e-06	7.72e-06	Pentatricopeptide repeat (PPR) superfamily protein
AT3G14650	119.399	-1.41419	0.193231	-7.31863	2.51e-13	1.04e-12	cytochrome P450, family 72, subfamily A, polypeptide 11
AT3G14760	113.859	-2.12879	0.204362	-10.4167	2.08e-25	1.54e-24
AT3G14780	17.9185	-1.14104	0.444978	-2.56427	0.0103393	0.0176257
AT3G14810	596.022	-1.20377	0.113468	-10.6089	2.71e-26	2.08e-25	mechanosensitive channel of small conductance-like 5
AT3G14890	262.571	-1.89179	0.140298	-13.4841	1.94e-41	2.54e-40	phosphoesterase
AT3G14900	379.067	-1.61752	0.156148	-10.3589	3.81e-25	2.79e-24
AT3G14930	6514.88	-1.02754	0.0736274	-13.956	2.89e-44	4.12e-43	Uroporphyrinogen decarboxylase
AT3G14940	340.896	-1.05931	0.133073	-7.96036	1.72e-15	8.04e-15	phosphoenolpyruvate carboxylase 3
AT3G14980	515.299	-1.23643	0.109011	-11.3422	8.11e-30	7.05e-29	Acyl-CoA N-acyltransferase with RING/FYVE/PHD-type zinc finger protein
AT3G15030	1223.74	-1.01471	0.094174	-10.7748	4.53e-27	3.57e-26	TCP family transcription factor 4
AT3G15115	415.705	-1.01286	0.119889	-8.44829	2.96e-17	1.52e-16
AT3G15190	3059.96	-1.35823	0.0813075	-16.7049	1.21e-62	2.87e-61	chloroplast 30S ribosomal protein S20, putative
AT3G15270	34.4364	-1.12212	0.349743	-3.20842	0.00133468	0.0025677	squamosa promoter binding protein-like 5
AT3G15310	14.4026	-3.65915	0.68707	-5.32574	1.01e-07	2.89e-07	transposable element gene
AT3G15380	531.024	-1.02687	0.102309	-10.0369	1.05e-23	7.2e-23	Plasma-membrane choline transporter family protein
AT3G15520	2133.24	-1.69406	0.0818903	-20.687	4.54e-95	2.23e-93	Cyclophilin-like peptidyl-prolyl cis-trans isomerase family protein
AT3G15540	103.945	-1.87719	0.219298	-8.56003	1.13e-17	5.89e-17	indole-3-acetic acid inducible 19
AT3G15550	72.0038	-1.62394	0.257589	-6.3044	2.89e-10	9.96e-10
AT3G15680	267.476	-2.54777	0.15742	-16.1845	6.48e-59	1.41e-57	Ran BP2/NZF zinc finger-like superfamily protein
AT3G15690	1091.53	-1.01974	0.0826021	-12.3452	5.17e-35	5.46e-34	Single hybrid motif superfamily protein
AT3G15850	2596.6	-1.32246	0.0880944	-15.0118	6.14e-51	1.06e-49	fatty acid desaturase 5
AT3G16020	1.67282	-4.29411	1.74662	-2.45852	0.013951	0.023323	F-box associated ubiquitination effector protein
AT3G16240	4357.65	-2.37684	0.0757067	-31.3954	2.34e-216	6.28e-214	delta tonoplast integral protein
AT3G16250	1500.56	-1.12977	0.0898876	-12.5687	3.14e-36	3.45e-35	NDH-dependent cyclic electron flow 1
AT3G16290	1972.04	-1.07138	0.0784797	-13.6517	1.97e-42	2.68e-41	AAA-type ATPase family protein
AT3G16300	140.749	-1.39227	0.178874	-7.78352	7.05e-15	3.21e-14	Uncharacterised protein family (UPF0497)
AT3G16370	5327.76	-2.01766	0.0800601	-25.2019	3.82e-140	3.6e-138	GDSL-like Lipase/Acylhydrolase superfamily protein
AT3G16690	29.2825	-1.35389	0.382034	-3.5439	0.000394255	0.00080858	Nodulin MtN3 family protein
AT3G16780	1064.65	-1.06643	0.11066	-9.63705	5.58e-22	3.55e-21	Ribosomal protein L19e family protein
AT3G16920	146.715	-1.08787	0.168626	-6.4514	1.11e-10	3.93e-10	chitinase-like protein 2
AT3G17120	324.539	-1.38488	0.13854	-9.99623	1.58e-23	1.08e-22
AT3G17170	1181.3	-1.51203	0.107021	-14.1283	2.54e-45	3.72e-44	Translation elongation factor EF1B/ribosomal protein S6 family protein
AT3G17180	14.8112	-1.67859	0.519664	-3.23014	0.00123731	0.00239113	serine carboxypeptidase-like 33
AT3G17185	66.067	-1.10786	0.244487	-4.53136	5.86e-06	1.45e-05	TAS3/TASIR-ARF (TRANS-ACTING SIRNA3); other RNA
AT3G17350	91.3452	-1.9189	0.217489	-8.82301	1.11e-18	6.1e-18
AT3G17360	123.867	-1.89962	0.221515	-8.57558	9.86e-18	5.16e-17	phragmoplast orienting kinesin 1
AT3G17640	77.8487	-2.00758	0.250889	-8.00188	1.23e-15	5.79e-15	Leucine-rich repeat (LRR) family protein
AT3G17680	49.2414	-1.76477	0.321416	-5.4906	4.01e-08	1.19e-07	Kinase interacting (KIP1-like) family protein
AT3G17830	193.325	-2.26183	0.182267	-12.4094	2.32e-35	2.49e-34	Molecular chaperone Hsp40/DnaJ family protein
AT3G17840	272.778	-1.13826	0.133659	-8.51612	1.65e-17	8.57e-17	receptor-like kinase 902
AT3G18050	750.612	-1.10941	0.104149	-10.6522	1.7e-26	1.32e-25
AT3G18110	857.603	-1.24525	0.10561	-11.791	4.34e-32	4.11e-31	Pentatricopeptide repeat (PPR) superfamily protein
AT3G18120	37.8898	-1.16137	0.314034	-3.69822	0.000217119	0.000457457	F-box associated ubiquitination effector family protein
AT3G18130	903.87	-1.44694	0.105543	-13.7094	8.91e-43	1.22e-41	receptor for activated C kinase 1C
AT3G18145	21.2149	-1.9276	0.463384	-4.15983	3.18e-05	7.33e-05
AT3G18150	14.5582	-1.46213	0.547027	-2.67286	0.00752078	0.0130973	RNI-like superfamily protein
AT3G18200	12.5366	-4.75856	0.952314	-4.99684	5.83e-07	1.58e-06	nodulin MtN21 /EamA-like transporter family protein
AT3G18217	99.0909	-1.61208	0.214217	-7.52546	5.25e-14	2.27e-13	MIR157C; miRNA
AT3G18240	230.641	-1.22557	0.162869	-7.52485	5.28e-14	2.28e-13	Ribosomal protein S24/S35, mitochondrial
AT3G18390	3740.08	-1.13078	0.0892201	-12.674	8.24e-37	9.28e-36	CRS1 / YhbY (CRM) domain-containing protein
AT3G18530	29.351	-1.1711	0.362543	-3.23025	0.00123683	0.00239044	ARM repeat superfamily protein
AT3G18600	595.608	-1.12625	0.131265	-8.57995	9.49e-18	4.98e-17	P-loop containing nucleoside triphosphate hydrolases superfamily protein
AT3G18630	29.8825	-1.81249	0.391739	-4.62677	3.71e-06	9.39e-06	uracil dna glycosylase
AT3G18660	52.8861	-1.44305	0.269595	-5.35264	8.67e-08	2.51e-07	plant glycogenin-like starch initiation protein 1
AT3G18670	15.7994	-1.56254	0.536438	-2.9128	0.00358206	0.00651929	Ankyrin repeat family protein
AT3G18680	1318.11	-1.43862	0.0964579	-14.9145	2.65e-50	4.48e-49	Amino acid kinase family protein
AT3G18850	110.745	-1.6109	0.211792	-7.60606	2.83e-14	1.24e-13	lysophosphatidyl acyltransferase 5
AT3G18870	41.3531	-1.44693	0.317477	-4.55759	5.17e-06	1.29e-05	Mitochondrial transcription termination factor family protein
AT3G18890	5944.51	-1.72701	0.0812742	-21.2492	3.35e-100	1.82e-98	NAD(P)-binding Rossmann-fold superfamily protein
AT3G18900	71.3789	-1.81875	0.245989	-7.3936	1.43e-13	6.01e-13
AT3G19050	201.786	-2.07917	0.191875	-10.8361	2.32e-27	1.85e-26	phragmoplast orienting kinesin 2
AT3G19170	7235.24	-1.07625	0.0680851	-15.8074	2.77e-56	5.6e-55	presequence protease 1
AT3G19230	21.9958	-1.77225	0.424032	-4.17952	2.92e-05	6.75e-05	Leucine-rich repeat (LRR) family protein
AT3G19370	319.89	-1.17833	0.133379	-8.83445	1.01e-18	5.52e-18	Plant protein of unknown function (DUF869)
AT3G19480	646.432	-1.32165	0.0970323	-13.6207	3.02e-42	4.07e-41	D-3-phosphoglycerate dehydrogenase
AT3G19500	6.31658	-2.11163	0.841855	-2.5083	0.0121313	0.0204661	basic helix-loop-helix (bHLH) DNA-binding superfamily protein
AT3G19710	3058.44	-1.28074	0.249986	-5.12325	3e-07	8.35e-07	branched-chain aminotransferase4
AT3G19720	1954.4	-1.5023	0.0913912	-16.4381	1.02e-60	2.32e-59	P-loop containing nucleoside triphosphate hydrolases superfamily protein
AT3G19820	4178.66	-1.55478	0.0675876	-23.0039	4.26e-117	3.01e-115	cell elongation protein / DWARF1 / DIMINUTO (DIM)
AT3G19850	478.458	-1.34715	0.121987	-11.0434	2.36e-28	1.95e-27	Phototropic-responsive NPH3 family protein
AT3G20015	133.959	-1.29301	0.177615	-7.27984	3.34e-13	1.37e-12	Eukaryotic aspartyl protease family protein
AT3G20130	75.4025	-1.24075	0.236786	-5.23998	1.61e-07	4.55e-07	cytochrome P450, family 705, subfamily A, polypeptide 22
AT3G20140	30.7282	-1.79964	0.361038	-4.98462	6.21e-07	1.67e-06	cytochrome P450, family 705, subfamily A, polypeptide 23
AT3G20150	145.927	-1.71345	0.192198	-8.91503	4.88e-19	2.72e-18	Kinesin motor family protein
AT3G20230	1291.7	-1.05511	0.0864061	-12.211	2.71e-34	2.78e-33	Ribosomal L18p/L5e family protein
AT3G20240	266.026	-1.01715	0.132746	-7.66237	1.83e-14	8.08e-14	Mitochondrial substrate carrier family protein
AT3G20260	71.032	-2.0736	0.255578	-8.11338	4.92e-16	2.37e-15	Protein of unknown function (DUF1666)
AT3G20350	169.592	-1.31691	0.165629	-7.95092	1.85e-15	8.67e-15
AT3G20440	524.324	-2.00309	0.143788	-13.9308	4.11e-44	5.82e-43	Alpha amylase family protein
AT3G20450	53.0287	-2.11966	0.296332	-7.15297	8.49e-13	3.42e-12	B-cell receptor-associated protein 31-like
AT3G20460	6.79078	-2.63021	0.843589	-3.11789	0.00182153	0.00344374	Major facilitator superfamily protein
AT3G20470	3.72677	-4.44014	1.43091	-3.10301	0.00191565	0.00361296	glycine-rich protein 5
AT3G20580	231.351	-1.08128	0.151304	-7.14639	8.91e-13	3.58e-12	COBRA-like protein 10 precursor
AT3G20640	100.298	-1.2035	0.20191	-5.96058	2.51e-09	8.14e-09	basic helix-loop-helix (bHLH) DNA-binding superfamily protein
AT3G20680	276.496	-1.24965	0.146504	-8.52979	1.47e-17	7.62e-17	Domain of unknown function (DUF1995)
AT3G20690	418.706	-1.32638	0.118332	-11.209	3.68e-29	3.13e-28	F-box and associated interaction domains-containing protein
AT3G20790	589.33	-1.22467	0.102688	-11.9261	8.66e-33	8.45e-32	NAD(P)-binding Rossmann-fold superfamily protein
AT3G20820	798.342	-1.96717	0.100355	-19.6022	1.48e-85	5.97e-84	Leucine-rich repeat (LRR) family protein
AT3G20930	541.459	-1.02664	0.120815	-8.49762	1.94e-17	1e-16	RNA-binding (RRM/RBD/RNP motifs) family protein
AT3G21020	28.9145	-1.80715	0.376883	-4.795	1.63e-06	4.26e-06	transposable element gene
AT3G21055	28.0355	-1.38552	0.382368	-3.62353	0.000290604	0.00060497	photosystem II subunit T
AT3G21190	243.073	-1.60765	0.158924	-10.1158	4.7e-24	3.28e-23	O-fucosyltransferase family protein
AT3G21200	1042.57	-1.09791	0.0960424	-11.4315	2.91e-30	2.59e-29	proton gradient regulation 7
AT3G21260	148.429	-1.25653	0.16975	-7.40224	1.34e-13	5.65e-13	Glycolipid transfer protein (GLTP) family protein
AT3G21300	448.971	-2.34538	0.148349	-15.8099	2.66e-56	5.39e-55	RNA methyltransferase family protein
AT3G21330	53.0695	-6.10846	0.684811	-8.91992	4.67e-19	2.6e-18	basic helix-loop-helix (bHLH) DNA-binding superfamily protein
AT3G21510	27.3356	-1.2995	0.376174	-3.45451	0.000551287	0.0011109	histidine-containing phosphotransmitter 1
AT3G21670	898.413	-1.74065	0.104021	-16.7337	7.45e-63	1.79e-61	Major facilitator superfamily protein
AT3G21770	66.4511	-1.56663	0.249924	-6.26842	3.65e-10	1.24e-09	Peroxidase superfamily protein
AT3G21950	204.595	-2.16127	0.165333	-13.0722	4.74e-39	5.73e-38	S-adenosyl-L-methionine-dependent methyltransferases superfamily protein
AT3G21960	46.2588	-1.97025	0.300249	-6.56206	5.31e-11	1.92e-10	Receptor-like protein kinase-related family protein
AT3G22142	1381.19	-1.18357	0.100866	-11.7341	8.52e-32	8e-31	Bifunctional inhibitor/lipid-transfer protein/seed storage 2S albumin superfamily protein
AT3G22150	555.218	-1.26355	0.113041	-11.1778	5.24e-29	4.42e-28	Tetratricopeptide repeat (TPR)-like superfamily protein
AT3G22410	57.589	-1.26125	0.27261	-4.6266	3.72e-06	9.39e-06	Sec14p-like phosphatidylinositol transfer family protein
AT3G22700	8.89934	-1.52079	0.650785	-2.33686	0.0194466	0.0316621	F-box and associated interaction domains-containing protein
AT3G22760	203.985	-1.37159	0.18829	-7.28449	3.23e-13	1.33e-12	Tesmin/TSO1-like CXC domain-containing protein
AT3G22780	494.307	-1.28046	0.130895	-9.78234	1.34e-22	8.79e-22	Tesmin/TSO1-like CXC domain-containing protein
AT3G22790	406.483	-1.85316	0.12381	-14.9678	1.19e-50	2.03e-49	Kinase interacting (KIP1-like) family protein
AT3G22880	40.538	-1.1129	0.351006	-3.17061	0.00152119	0.00290424	DNA repair (Rad51) family protein
AT3G23020	96.3353	-1.21847	0.201416	-6.04953	1.45e-09	4.77e-09	Tetratricopeptide repeat (TPR)-like superfamily protein
AT3G23050	1269.28	-1.11065	0.0883847	-12.5661	3.24e-36	3.56e-35	indole-3-acetic acid 7
AT3G23070	900.323	-1.17065	0.109563	-10.6847	1.2e-26	9.34e-26	CRM family member 3A
AT3G23090	35.0752	-2.32285	0.392417	-5.91934	3.23e-09	1.04e-08	TPX2 (targeting protein for Xklp2) protein family
AT3G23370	16.7291	-2.57888	0.539962	-4.77604	1.79e-06	4.66e-06	RNA-binding (RRM/RBD/RNP motifs) family protein
AT3G23450	309.372	-2.5434	0.148549	-17.1216	1.02e-65	2.65e-64
AT3G23460	265.447	-2.53123	0.168876	-14.9886	8.71e-51	1.49e-49	S-adenosyl-L-methionine-dependent methyltransferases superfamily protein
AT3G23670	78.6839	-1.67474	0.244612	-6.8465	7.57e-12	2.88e-11	phragmoplast-associated kinesin-related protein, putative
AT3G23730	126.194	-1.66176	0.19711	-8.4306	3.44e-17	1.76e-16	xyloglucan endotransglucosylase/hydrolase 16
AT3G23740	165.023	-1.37063	0.16631	-8.24144	1.7e-16	8.41e-16
AT3G23760	15.9341	-1.13024	0.484872	-2.331	0.0197531	0.0321168
AT3G23810	3120.23	-1.99333	0.0885762	-22.5042	3.78e-112	2.44e-110	S-adenosyl-l-homocysteine (SAH) hydrolase 2
AT3G23820	3342.78	-1.04847	0.0797772	-13.1424	1.88e-39	2.3e-38	UDP-D-glucuronate 4-epimerase 6
AT3G23830	45.1153	-2.14274	0.320877	-6.67776	2.43e-11	8.96e-11	glycine-rich RNA-binding protein 4
AT3G23890	268.623	-1.81427	0.166554	-10.8929	1.25e-27	1e-26	topoisomerase II
AT3G23940	1771.35	-2.21971	0.231232	-9.59952	8.03e-22	5.08e-21	dehydratase family
AT3G23990	1684.81	-1.11705	0.100414	-11.1245	9.54e-29	7.95e-28	heat shock protein 60
AT3G24230	26.785	-1.63262	0.378325	-4.31538	1.59e-05	3.79e-05	Pectate lyase family protein
AT3G24400	6.97707	-2.28592	0.812663	-2.81287	0.00491011	0.00877089
AT3G24420	95.6747	-1.55131	0.218878	-7.08756	1.36e-12	5.43e-12	alpha/beta-Hydrolases superfamily protein
AT3G24430	2383.36	-1.3086	0.0791464	-16.5339	2.09e-61	4.83e-60	ATP binding
AT3G24515	25.8717	-1.42767	0.405479	-3.52094	0.000430016	0.000877713	ubiquitin-conjugating enzyme 37
AT3G24518	15.1484	-1.72769	0.521317	-3.31408	0.000919451	0.00180372	other RNA
AT3G24520	27.5749	-1.69775	0.385683	-4.40195	1.07e-05	2.6e-05	heat shock transcription factor C1
AT3G24540	30.8739	-1.06843	0.373131	-2.86342	0.00419096	0.00754645	Protein kinase superfamily protein
AT3G24590	575.477	-1.14943	0.0986757	-11.6486	2.33e-31	2.15e-30	plastidic type i signal peptidase 1
AT3G24715	86.3104	-1.43065	0.226974	-6.30315	2.92e-10	1e-09	Protein kinase superfamily protein with octicosapeptide/Phox/Bem1p domain
AT3G24800	148.486	-1.25639	0.177201	-7.09021	1.34e-12	5.33e-12	proteolysis 1
AT3G25100	43.756	-1.14911	0.292154	-3.93322	8.38e-05	0.000185177	cell division cycle 45
AT3G25110	131.362	-1.07601	0.183183	-5.87397	4.25e-09	1.35e-08	fatA acyl-ACP thioesterase
AT3G25130	11.5098	-1.6861	0.572805	-2.94359	0.00324428	0.00594306
AT3G25410	457.923	-1.01343	0.107446	-9.43202	4.02e-21	2.47e-20	Sodium Bile acid symporter family
AT3G25590	6.06458	-1.91646	0.836843	-2.29011	0.0220148	0.0354995
AT3G25660	2081.97	-1.44451	0.0807769	-17.8828	1.61e-71	4.78e-70	Amidase family protein
AT3G25670	69.6799	-2.25694	0.256377	-8.8032	1.33e-18	7.25e-18	Leucine-rich repeat (LRR) family protein
AT3G25710	58.8688	-1.42008	0.260304	-5.45545	4.88e-08	1.44e-07	basic helix-loop-helix 32
AT3G25860	1027.77	-1.41646	0.089688	-15.7932	3.47e-56	6.99e-55	2-oxoacid dehydrogenases acyltransferase family protein
AT3G25920	2442.76	-1.08832	0.103384	-10.5269	6.49e-26	4.92e-25	ribosomal protein L15
AT3G25930	5506.68	-1.36198	0.0781757	-17.422	5.62e-68	1.55e-66	Adenine nucleotide alpha hydrolases-like superfamily protein
AT3G26060	1994.66	-1.26089	0.0783747	-16.0879	3.1e-58	6.63e-57	Thioredoxin superfamily protein
AT3G26070	5505.87	-1.06719	0.08478	-12.5877	2.47e-36	2.72e-35	Plastid-lipid associated protein PAP / fibrillin family protein
AT3G26125	9.65341	-1.45989	0.650288	-2.24499	0.0247688	0.0395708	cytochrome P450, family 86, subfamily C, polypeptide 2
AT3G26310	558.719	-1.08879	0.106282	-10.2444	1.25e-24	8.93e-24	cytochrome P450, family 71, subfamily B, polypeptide 35
AT3G26460	1045.28	-1.05734	0.106996	-9.88211	4.98e-23	3.32e-22	Polyketide cyclase/dehydrase and lipid transport superfamily protein
AT3G26490	156.555	-2.08663	0.172931	-12.0662	1.59e-33	1.6e-32	Phototropic-responsive NPH3 family protein
AT3G26570	2589.38	-1.29642	0.0796468	-16.2771	1.43e-59	3.16e-58	phosphate transporter 2;1
AT3G26700	186.607	-1.20191	0.155437	-7.73242	1.06e-14	4.75e-14	Protein kinase superfamily protein
AT3G26710	327.343	-1.42086	0.135731	-10.4682	1.21e-25	9.04e-25	cofactor assembly of complex C
AT3G26816	12.4257	-1.53163	0.586612	-2.61098	0.00902839	0.0155089	MIR169L; miRNA
AT3G26932	225.933	-1.14735	0.143657	-7.98675	1.39e-15	6.53e-15	dsRNA-binding protein 3
AT3G27130	13.6238	-1.44257	0.546225	-2.64098	0.00826666	0.0142891
AT3G27160	4209.17	-1.1627	0.0814807	-14.2696	3.38e-46	5.09e-45	Ribosomal protein S21 family protein
AT3G27180	515.455	-1.7424	0.126005	-13.8281	1.73e-43	2.39e-42	S-adenosyl-L-methionine-dependent methyltransferases superfamily protein
AT3G27400	92.1969	-1.49155	0.215085	-6.93469	4.07e-12	1.57e-11	Pectin lyase-like superfamily protein
AT3G27860	5965.48	-1.14082	0.0825183	-13.8251	1.8e-43	2.49e-42	Tudor/PWWP/MBT superfamily protein
AT3G27906	38.1161	-1.29438	0.323273	-4.00399	6.23e-05	0.000139471
AT3G27910	53.022	-1.34745	0.281287	-4.79033	1.67e-06	4.35e-06	Galactose oxidase/kelch repeat superfamily protein
AT3G28007	41.477	-1.69745	0.316314	-5.36633	8.04e-08	2.33e-07	Nodulin MtN3 family protein
AT3G28040	956.001	-1.26805	0.105653	-12.0021	3.46e-33	3.43e-32	Leucine-rich receptor-like protein kinase family protein
AT3G28130	19.2446	-1.87945	0.455675	-4.12455	3.71e-05	8.49e-05	nodulin MtN21 /EamA-like transporter family protein
AT3G28350	10.4796	-2.10026	0.645815	-3.25211	0.00114553	0.00222119
AT3G28460	347.385	-1.36857	0.132567	-10.3237	5.51e-25	3.99e-24	methyltransferases
AT3G28470	358.588	-1.76911	0.139905	-12.6451	1.19e-36	1.33e-35	Duplicated homeodomain-like superfamily protein
AT3G28700	99.79	-1.02992	0.204194	-5.04381	4.56e-07	1.25e-06	Protein of unknown function (DUF185)
AT3G28760	250.809	-1.31596	0.134232	-9.8036	1.09e-22	7.15e-22
AT3G28860	1159.4	-1.47642	0.103214	-14.3044	2.05e-46	3.11e-45	ATP binding cassette subfamily B19
AT3G28900	754.155	-1.07124	0.105859	-10.1196	4.52e-24	3.16e-23	Ribosomal protein L34e superfamily protein
AT3G28960	24.021	-1.60365	0.411348	-3.89851	9.68e-05	0.000212479	Transmembrane amino acid transporter family protein
AT3G29030	334.464	-1.68533	0.149095	-11.3037	1.26e-29	1.09e-28	expansin A5
AT3G29185	692.267	-1.11813	0.097102	-11.5151	1.11e-30	1e-29	Domain of unknown function (DUF3598)
AT3G29187	513.128	-1.21133	0.104841	-11.554	7.05e-31	6.4e-30	transposable element gene
AT3G29230	132.003	-1.28139	0.190608	-6.72261	1.79e-11	6.65e-11	Tetratricopeptide repeat (TPR)-like superfamily protein
AT3G29320	9906.26	-1.05148	0.0811985	-12.9495	2.36e-38	2.79e-37	Glycosyl transferase, family 35
AT3G30875	3.70789	-2.50494	1.1591	-2.1611	0.0306873	0.048087
AT3G42660	189.06	-1.35851	0.184006	-7.38298	1.55e-13	6.49e-13	transducin family protein / WD-40 repeat family protein
AT3G42670	181.324	-1.00063	0.15849	-6.3135	2.73e-10	9.4e-10	chromatin remodeling 38
AT3G43210	15.0128	-1.31842	0.495364	-2.66153	0.00777872	0.0135115	ATP binding microtubule motor family protein
AT3G43310	49.5827	-1.21297	0.279686	-4.33691	1.44e-05	3.45e-05
AT3G43315	21.1525	-2.22731	0.46806	-4.7586	1.95e-06	5.06e-06	transposable element gene
AT3G43670	250.698	-1.64865	0.157267	-10.4832	1.03e-25	7.74e-25	Copper amine oxidase family protein
AT3G43790	63.6952	-1.55302	0.256223	-6.0612	1.35e-09	4.45e-09	zinc induced facilitator-like 2
AT3G43800	9.66505	-2.77099	0.732281	-3.78405	0.000154299	0.00033103	glutathione S-transferase tau 27
AT3G43920	145.802	-1.05568	0.173854	-6.07219	1.26e-09	4.17e-09	dicer-like 3
AT3G44050	49.8734	-1.99179	0.30547	-6.52039	7.01e-11	2.51e-10	P-loop containing nucleoside triphosphate hydrolases superfamily protein
AT3G44425	20.8572	-1.11013	0.414349	-2.67922	0.00737928	0.01287	transposable element gene
AT3G44730	125.102	-1.55506	0.20324	-7.65133	1.99e-14	8.79e-14	kinesin-like protein 1
AT3G44793	10.6784	-1.37846	0.601176	-2.29295	0.021851	0.0352566	transposable element gene
AT3G44900	4300.29	-1.48762	0.0779681	-19.0799	3.71e-81	1.35e-79	cation/H+ exchanger 4
AT3G45780	5243.05	-1.09278	0.092527	-11.8104	3.45e-32	3.28e-31	phototropin 1
AT3G45850	1040.34	-1.18745	0.0976912	-12.1552	5.38e-34	5.46e-33	P-loop containing nucleoside triphosphate hydrolases superfamily protein
AT3G46490	19.2595	-1.71972	0.473221	-3.63408	0.000278978	0.000582119	2-oxoglutarate (2OG) and Fe(II)-dependent oxygenase superfamily protein
AT3G46500	44.1562	-1.39311	0.299367	-4.65352	3.26e-06	8.29e-06	2-oxoglutarate (2OG) and Fe(II)-dependent oxygenase superfamily protein
AT3G46650	18.6663	-1.76079	0.457658	-3.8474	0.00011938	0.000259399	UDP-Glycosyltransferase superfamily protein
AT3G46780	4824.67	-1.17286	0.0811435	-14.4542	2.36e-47	3.67e-46	plastid transcriptionally active 16
AT3G46980	2026.66	-1.06628	0.0862574	-12.3616	4.22e-35	4.48e-34	phosphate transporter 4;3
AT3G47660	3754.25	-1.26034	0.0834059	-15.111	1.37e-51	2.42e-50	Regulator of chromosome condensation (RCC1) family protein
AT3G47690	16.7628	-1.24398	0.465697	-2.67123	0.00755735	0.0131537	microtubule end binding protein EB1A
AT3G47870	626.755	-1.2032	0.103001	-11.6814	1.59e-31	1.48e-30	LOB domain-containing protein 27
AT3G48110	1721.14	-1.1517	0.104067	-11.0669	1.82e-28	1.5e-27	glycine-tRNA ligases
AT3G48160	21.2564	-1.10427	0.422784	-2.61191	0.00900378	0.0154695	DP-E2F-like 1
AT3G48260	107.093	-1.31821	0.197774	-6.66526	2.64e-11	9.73e-11	with no lysine (K) kinase 3
AT3G48290	66.4498	-1.58636	0.253322	-6.26223	3.8e-10	1.29e-09	cytochrome P450, family 71, subfamily A, polypeptide 24
AT3G48300	69.8894	-2.58386	0.264944	-9.75248	1.8e-22	1.17e-21	cytochrome P450, family 71, subfamily A, polypeptide 23
AT3G48410	59.1186	-1.15169	0.260504	-4.42103	9.82e-06	2.39e-05	alpha/beta-Hydrolases superfamily protein
AT3G48425	3672.81	-1.80279	0.0771932	-23.3542	1.25e-120	9.39e-119	DNAse I-like superfamily protein
AT3G48470	334.714	-1.2168	0.130784	-9.30394	1.35e-20	8.09e-20	embryo defective 2423
AT3G48500	1026.01	-1.65329	0.112753	-14.663	1.11e-48	1.79e-47	Nucleic acid-binding, OB-fold-like protein
AT3G48540	27.523	-1.23136	0.368093	-3.34523	0.000822134	0.00162535	Cytidine/deoxycytidylate deaminase family protein
AT3G48590	21.902	-1.13376	0.449766	-2.52077	0.0117097	0.0198057	nuclear factor Y, subunit C1
AT3G48675	95.2742	-1.1217	0.204867	-5.47525	4.37e-08	1.29e-07	Protein of unknown function (DUF1278)
AT3G48720	490.555	-1.39015	0.105605	-13.1637	1.42e-39	1.75e-38	HXXXD-type acyl-transferase family protein
AT3G48730	955.591	-1.41581	0.106612	-13.2801	3.02e-40	3.8e-39	glutamate-1-semialdehyde 2,1-aminomutase 2
AT3G48870	1996.5	-1.01554	0.0976503	-10.3997	2.49e-25	1.83e-24	Clp ATPase
AT3G49170	55.9853	-1.15252	0.258379	-4.46056	8.17e-06	2e-05	Tetratricopeptide repeat (TPR)-like superfamily protein
AT3G49260	261.443	-1.41288	0.136133	-10.3787	3.1e-25	2.28e-24	IQ-domain 21
AT3G49290	83.9922	-1.00437	0.218007	-4.60707	4.08e-06	1.03e-05	ABL interactor-like protein 2
AT3G49410	31.4198	-1.92704	0.406576	-4.73967	2.14e-06	5.54e-06	Transcription factor IIIC, subunit 5
AT3G49420	35.3391	-1.53128	0.328513	-4.66125	3.14e-06	8e-06	Got1/Sft2-like vescicle transport protein family
AT3G49670	466.734	-1.59161	0.129937	-12.2491	1.7e-34	1.76e-33	Leucine-rich receptor-like protein kinase family protein
AT3G49680	1575.49	-1.61336	0.0867028	-18.6079	2.77e-77	9.25e-76	branched-chain aminotransferase 3
AT3G49690	233.152	-1.19358	0.149603	-7.97836	1.48e-15	6.98e-15	myb domain protein 84
AT3G49970	2.48786	-3.82377	1.54387	-2.47675	0.0132586	0.0222474	Phototropic-responsive NPH3 family protein
AT3G49980	29.9675	-1.43978	0.362756	-3.96901	7.22e-05	0.00016072	F-box and associated interaction domains-containing protein
AT3G50130	22.771	-1.90419	0.441403	-4.31394	1.6e-05	3.81e-05	Plant protein of unknown function (DUF247)
AT3G50240	904.588	-1.07802	0.097757	-11.0276	2.81e-28	2.32e-27	ATP binding microtubule motor family protein
AT3G50250	102.918	-1.17378	0.198949	-5.89988	3.64e-09	1.16e-08
AT3G50280	644.688	-1.03156	0.104562	-9.86553	5.87e-23	3.9e-22	HXXXD-type acyl-transferase family protein
AT3G50660	111.26	-1.30111	0.194675	-6.68352	2.33e-11	8.62e-11	Cytochrome P450 superfamily protein
AT3G50690	2199.52	-1.49936	0.0837515	-17.9025	1.13e-71	3.38e-70	Leucine-rich repeat (LRR) family protein
AT3G50830	13087.4	-1.15986	0.0674428	-17.1977	2.76e-66	7.28e-65	cold-regulated 413-plasma membrane 2
AT3G50880	13.0398	-2.66598	0.60992	-4.37103	1.24e-05	2.98e-05	DNA glycosylase superfamily protein
AT3G50900	4.81473	-3.24685	1.10155	-2.94752	0.00320338	0.005871
AT3G51230	22.8761	-1.32393	0.411914	-3.21409	0.00130858	0.0025198
AT3G51238	28.6331	-1.5303	0.370429	-4.13115	3.61e-05	8.26e-05	other RNA
AT3G51290	125.78	-1.53023	0.200508	-7.63174	2.32e-14	1.02e-13	Protein of unknown function (DUF630) ;Protein of unknown function (DUF632)
AT3G51300	17.1494	-2.92234	0.554172	-5.27335	1.34e-07	3.82e-07	RHO-related protein from plants 1
AT3G51480	52.4342	-1.39043	0.271454	-5.12217	3.02e-07	8.4e-07	glutamate receptor 3.6
AT3G51730	202.284	-1.83668	0.152486	-12.0449	2.06e-33	2.06e-32	saposin B domain-containing protein
AT3G51820	1459.66	-1.09093	0.08847	-12.331	6.16e-35	6.49e-34	UbiA prenyltransferase family protein
AT3G51960	849.972	-1.10569	0.0928184	-11.9124	1.02e-32	9.92e-32	basic leucine zipper 24
AT3G52155	3380.85	-1.49411	0.07031	-21.2503	3.27e-100	1.78e-98	Phosphoglycerate mutase family protein
AT3G52170	33.7903	-2.17056	0.381854	-5.68427	1.31e-08	4.04e-08	DNA binding
AT3G52290	19.8925	-2.15267	0.472211	-4.55869	5.15e-06	1.28e-05	IQ-domain 3
AT3G52300	209.25	-1.29835	0.152674	-8.5041	1.83e-17	9.48e-17	ATP synthase D chain, mitochondrial
AT3G52380	36.3692	-2.03807	0.35422	-5.75368	8.73e-09	2.72e-08	chloroplast RNA-binding protein 33
AT3G52400	74.2857	-1.13419	0.233214	-4.86331	1.15e-06	3.06e-06	syntaxin of plants 122
AT3G52720	126.353	-1.43847	0.185206	-7.76687	8.05e-15	3.65e-14	alpha carbonic anhydrase 1
AT3G52730	120.983	-1.86065	0.194682	-9.55734	1.21e-21	7.57e-21	ubiquinol-cytochrome C reductase UQCRX/QCR9-like family protein
AT3G52750	576.626	-1.13443	0.114657	-9.89415	4.41e-23	2.95e-22	Tubulin/FtsZ family protein
AT3G52760	961.455	-1.37728	0.0966509	-14.2501	4.48e-46	6.67e-45	Integral membrane Yip1 family protein
AT3G52840	918.297	-1.6766	0.102825	-16.3054	9.03e-60	2e-58	beta-galactosidase 2
AT3G52941	22.2945	-1.74173	0.417549	-4.17132	3.03e-05	6.99e-05	Putative membrane lipoprotein
AT3G53190	65.3393	-2.40815	0.306806	-7.84907	4.19e-15	1.92e-14	Pectin lyase-like superfamily protein
AT3G53340	22.3689	-1.09381	0.419696	-2.6062	0.00915524	0.0157139	nuclear factor Y, subunit B10
AT3G53680	341.448	-1.17222	0.134414	-8.72101	2.76e-18	1.48e-17	Acyl-CoA N-acyltransferase with RING/FYVE/PHD-type zinc finger domain
AT3G53690	165.283	-1.36082	0.169456	-8.03051	9.71e-16	4.61e-15	RING/U-box superfamily protein
AT3G53700	101.671	-1.2588	0.20391	-6.17329	6.69e-10	2.25e-09	Pentatricopeptide repeat (PPR) superfamily protein
AT3G53910	241.976	-2.18685	0.154645	-14.1411	2.12e-45	3.11e-44	malate dehydrogenase-related
AT3G53920	573.544	-1.04019	0.108272	-9.60714	7.46e-22	4.72e-21	RNApolymerase sigma-subunit C
AT3G54260	142.332	-1.3422	0.179138	-7.49253	6.76e-14	2.89e-13	TRICHOME BIREFRINGENCE-LIKE 36
AT3G54270	67.0801	-1.58949	0.249861	-6.3615	2e-10	6.95e-10	sucrose-6F-phosphate phosphohydrolase family protein
AT3G54400	138.997	-1.38128	0.181352	-7.6166	2.6e-14	1.14e-13	Eukaryotic aspartyl protease family protein
AT3G54480	1799.58	-1.10157	0.0905475	-12.1656	4.74e-34	4.82e-33	SKP1/ASK-interacting protein 5
AT3G54610	2007.49	-1.60963	0.0971125	-16.5749	1.06e-61	2.46e-60	histone acetyltransferase of the GNAT family 1
AT3G54720	122.794	-1.04414	0.178512	-5.84909	4.94e-09	1.56e-08	Peptidase M28 family protein
AT3G54830	172.485	-1.32029	0.169966	-7.76793	7.98e-15	3.62e-14	Transmembrane amino acid transporter family protein
AT3G55290	1055.78	-1.11919	0.0991163	-11.2917	1.44e-29	1.24e-28	NAD(P)-binding Rossmann-fold superfamily protein
AT3G55310	37.9935	-1.67331	0.345745	-4.83972	1.3e-06	3.43e-06	NAD(P)-binding Rossmann-fold superfamily protein
AT3G55510	139.372	-1.16979	0.191489	-6.10892	1e-09	3.33e-09	Noc2p family
AT3G55580	14.0692	-1.28779	0.509121	-2.52944	0.0114246	0.019353	Regulator of chromosome condensation (RCC1) family protein
AT3G55590	28.8644	-1.59928	0.382734	-4.17855	2.93e-05	6.78e-05	Glucose-1-phosphate adenylyltransferase family protein
AT3G55820	3536.47	-1.03059	0.0877593	-11.7434	7.63e-32	7.17e-31	Fasciclin-like arabinogalactan family protein
AT3G56100	961.073	-2.01163	0.136895	-14.6947	6.97e-49	1.13e-47	meristematic receptor-like kinase
AT3G56370	454.01	-1.40147	0.125044	-11.2078	3.73e-29	3.17e-28	Leucine-rich repeat protein kinase family protein
AT3G56580	68.1668	-1.42598	0.242353	-5.88389	4.01e-09	1.28e-08	RING/U-box superfamily protein
AT3G56820	133.124	-1.74738	0.190547	-9.17037	4.71e-20	2.75e-19
AT3G56870	19.1783	-1.01917	0.43033	-2.36834	0.0178679	0.0292589
AT3G56900	55.6759	-1.80393	0.272745	-6.61396	3.74e-11	1.37e-10	Transducin/WD40 repeat-like superfamily protein
AT3G57160	701.433	-1.2941	0.134726	-9.6054	7.59e-22	4.8e-21
AT3G57780	38.9021	-1.06506	0.323645	-3.29082	0.000998955	0.00195074
AT3G57785	37.6946	-1.54308	0.32311	-4.77571	1.79e-06	4.67e-06
AT3G57840	14.904	-2.40365	0.561978	-4.27712	1.89e-05	4.47e-05	Plant self-incompatibility protein S1 family
AT3G57850	15.0779	-1.63228	0.509088	-3.20629	0.00134457	0.00258539
AT3G57930	20.9635	-1.52919	0.487568	-3.13637	0.00171053	0.00324367
AT3G58160	162.044	-1.03737	0.166681	-6.22367	4.86e-10	1.64e-09	P-loop containing nucleoside triphosphate hydrolases superfamily protein
AT3G58165	22.9844	-1.28463	0.425583	-3.01853	0.00254007	0.00471548	pre-tRNA
AT3G58180	73.5284	-1.40266	0.232443	-6.03443	1.6e-09	5.23e-09	ARM repeat superfamily protein
AT3G58210	26.694	-1.5827	0.40379	-3.91961	8.87e-05	0.000195472	TRAF-like family protein
AT3G58610	1734.23	-1.37082	0.0918775	-14.9201	2.44e-50	4.12e-49	ketol-acid reductoisomerase
AT3G58620	47.1471	-1.46707	0.312602	-4.69309	2.69e-06	6.9e-06	tetratricopetide-repeat thioredoxin-like 4
AT3G58700	104.274	-1.25656	0.194969	-6.44491	1.16e-10	4.1e-10	Ribosomal L5P family protein
AT3G58980	64.2923	-1.32526	0.245307	-5.40248	6.57e-08	1.92e-07	F-box family protein
AT3G58990	17.0449	-1.00056	0.45687	-2.19003	0.0285224	0.0450171	isopropylmalate isomerase 1
AT3G59040	434.797	-1.2655	0.127539	-9.92245	3.32e-23	2.24e-22	Tetratricopeptide repeat (TPR)-like superfamily protein
AT3G59210	12.4256	-2.17453	0.582728	-3.73163	0.000190243	0.000403908	F-box/RNI-like superfamily protein
AT3G59420	95.4524	-1.23179	0.202815	-6.07343	1.25e-09	4.14e-09	crinkly4
AT3G59430	116.505	-1.05101	0.196832	-5.33965	9.31e-08	2.69e-07
AT3G59680	44.2134	-1.16509	0.317301	-3.67189	0.000240759	0.000505341
AT3G59780	3159.73	-1.44064	0.0884292	-16.2915	1.13e-59	2.51e-58	Rhodanese/Cell cycle control phosphatase superfamily protein
AT3G59790	1753.36	-1.06938	0.0862825	-12.3939	2.82e-35	3.02e-34	MAP kinase 10
AT3G59970	1457.59	-1.3438	0.0831697	-16.1573	1.01e-58	2.18e-57	methylenetetrahydrofolate reductase 1
AT3G60220	651.706	-1.2707	0.0984482	-12.9073	4.09e-38	4.79e-37	TOXICOS EN LEVADURA 4
AT3G60300	303.368	-1.06458	0.129426	-8.22543	1.94e-16	9.57e-16	RWD domain-containing protein
AT3G60320	1121	-1.09468	0.0889247	-12.3102	7.98e-35	8.37e-34	Protein of unknown function (DUF630 and DUF632)
AT3G60390	431.295	-1.40503	0.118296	-11.8773	1.55e-32	1.5e-31	homeobox-leucine zipper protein 3
AT3G60840	35.488	-2.18946	0.35184	-6.2229	4.88e-10	1.65e-09	microtubule-associated protein 65-4
AT3G61105	155.876	-1.49585	0.166671	-8.97484	2.84e-19	1.6e-18	pre-tRNA
AT3G61110	115.645	-1.2755	0.187353	-6.80804	9.89e-12	3.74e-11	ribosomal protein S27
AT3G61111	184.817	-1.81618	0.174065	-10.4339	1.74e-25	1.29e-24	Zinc-binding ribosomal protein family protein
AT3G61130	316.097	-1.03054	0.127648	-8.07325	6.85e-16	3.28e-15	galacturonosyltransferase 1
AT3G61790	348.412	-1.05008	0.128039	-8.20126	2.38e-16	1.17e-15	Protein with RING/U-box and TRAF-like domains
AT3G61830	52.222	-1.10951	0.271569	-4.08555	4.4e-05	9.98e-05	auxin response factor 18
AT3G62110	181.467	-1.02651	0.161955	-6.33821	2.32e-10	8.05e-10	Pectin lyase-like superfamily protein
AT3G62710	384.918	-1.45512	0.13434	-10.8316	2.44e-27	1.94e-26	Glycosyl hydrolase family protein
AT3G62930	459.613	-1.58311	0.110546	-14.3208	1.62e-46	2.46e-45	Thioredoxin superfamily protein
AT3G62940	423.852	-1.48618	0.11351	-13.0929	3.61e-39	4.38e-38	Cysteine proteinases superfamily protein
AT3G63140	82.6451	-1.24111	0.218078	-5.69111	1.26e-08	3.89e-08	chloroplast stem-loop binding protein of 41 kDa
AT3G63150	10587.9	-1.13296	0.0731188	-15.4948	3.76e-54	7.17e-53	MIRO-related GTP-ase 2
AT3G63170	12.7948	-1.18104	0.529962	-2.22854	0.0258442	0.0411247	Chalcone-flavanone isomerase family protein
AT3G63180	7635.46	-1.03364	0.0868984	-11.8948	1.26e-32	1.22e-31	TIC-like
AT3G63370	40.4309	-1.20818	0.305404	-3.95599	7.62e-05	0.000169287	Tetratricopeptide repeat (TPR)-like superfamily protein
AT3G63540	53.5246	-1.61708	0.285822	-5.65766	1.53e-08	4.7e-08	Mog1/PsbP/DUF1795-like photosystem II reaction center PsbP family protein
AT4G00050	78.8868	-1.65731	0.247021	-6.70917	1.96e-11	7.27e-11	basic helix-loop-helix (bHLH) DNA-binding superfamily protein
AT4G00310	55.986	-1.59763	0.278642	-5.73363	9.83e-09	3.05e-08	Putative membrane lipoprotein
AT4G00360	3463.11	-1.46417	0.0851728	-17.1906	3.12e-66	8.2e-65	cytochrome P450, family 86, subfamily A, polypeptide 2
AT4G00380	131.299	-1.01898	0.174083	-5.85341	4.82e-09	1.53e-08	XH/XS domain-containing protein
AT4G00400	832.251	-1.20801	0.0951479	-12.6961	6.21e-37	7.02e-36	glycerol-3-phosphate acyltransferase 8
AT4G00430	3009.54	-1.02171	0.0776191	-13.1631	1.43e-39	1.76e-38	plasma membrane intrinsic protein 1;4
AT4G00460	54.1483	-1.60118	0.277819	-5.7634	8.24e-09	2.58e-08	RHO guanyl-nucleotide exchange factor 3
AT4G00651	39.2233	-1.46772	0.315974	-4.64507	3.4e-06	8.62e-06
AT4G00670	35.9277	-1.33337	0.337957	-3.94537	7.97e-05	0.000176592	Remorin family protein
AT4G00680	7.24499	-1.71904	0.739106	-2.32584	0.0200273	0.0325288	actin depolymerizing factor 8
AT4G00890	48.4822	-1.18582	0.284614	-4.1664	3.09e-05	7.13e-05	proline-rich family protein
AT4G00905	52.9706	-1.05691	0.286137	-3.69374	0.000220984	0.000465444	NC domain-containing protein-related
AT4G01310	6388.85	-1.45816	0.0727226	-20.0509	1.98e-89	8.71e-88	Ribosomal L5P family protein
AT4G01330	1370.31	-1.01987	0.0899094	-11.3433	8e-30	6.96e-29	Protein kinase superfamily protein
AT4G01410	170.069	-1.85936	0.170067	-10.9331	8.01e-28	6.49e-27	Late embryogenesis abundant (LEA) hydroxyproline-rich glycoprotein family
AT4G01460	378.29	-1.0362	0.118046	-8.77793	1.67e-18	9.03e-18	basic helix-loop-helix (bHLH) DNA-binding superfamily protein
AT4G01730	69.4326	-1.83398	0.261249	-7.02005	2.22e-12	8.73e-12	DHHC-type zinc finger family protein
AT4G01883	838.569	-1.40664	0.103958	-13.5308	1.03e-41	1.36e-40	Polyketide cyclase / dehydrase and lipid transport protein
AT4G01900	929.474	-1.13259	0.098819	-11.4613	2.06e-30	1.85e-29	GLNB1 homolog
AT4G02060	604.749	-1.2114	0.113407	-10.6819	1.24e-26	9.61e-26	Minichromosome maintenance (MCM2/3/5) family protein
AT4G02140	8.65364	-1.88993	0.673077	-2.8079	0.00498656	0.00889646
AT4G02290	33.5078	-3.16063	0.424173	-7.45126	9.25e-14	3.93e-13	glycosyl hydrolase 9B13
AT4G02530	4550.58	-1.26357	0.0796296	-15.8681	1.05e-56	2.17e-55	chloroplast thylakoid lumen protein
AT4G02630	434.47	-1.79484	0.131332	-13.6664	1.61e-42	2.19e-41	Protein kinase superfamily protein
AT4G02780	12.323	-2.28013	0.598603	-3.80909	0.000139477	0.00030081	Terpenoid cyclases/Protein prenyltransferases superfamily protein
AT4G02790	1705.53	-1.2518	0.0934991	-13.3884	7.07e-41	9.08e-40	GTP-binding family protein
AT4G02800	168.582	-1.85216	0.172472	-10.7389	6.68e-27	5.24e-26
AT4G02810	7.29979	-2.49511	0.800645	-3.11638	0.00183086	0.00346034	Protein of unknown function (DUF3049)
AT4G03050	3955.44	-1.99158	0.11444	-17.4028	7.85e-68	2.15e-66	2-oxoglutarate (2OG) and Fe(II)-dependent oxygenase superfamily protein
AT4G03070	319.803	-1.48078	0.12766	-11.5994	4.15e-31	3.81e-30	2-oxoglutarate (2OG) and Fe(II)-dependent oxygenase superfamily protein
AT4G03100	80.6745	-2.11272	0.238997	-8.83993	9.58e-19	5.26e-18	Rho GTPase activating protein with PAK-box/P21-Rho-binding domain
AT4G03190	335.857	-1.37328	0.134135	-10.2381	1.34e-24	9.51e-24	GRR1-like protein 1
AT4G03210	635.359	-1.48734	0.264031	-5.63321	1.77e-08	5.39e-08	xyloglucan endotransglucosylase/hydrolase 9
AT4G03270	84.3825	-1.28097	0.22341	-5.7337	9.83e-09	3.05e-08	Cyclin D6;1
AT4G03935	284.873	-1.25488	0.131739	-9.52553	1.64e-21	1.02e-20	other RNA
AT4G04020	2458.04	-1.06583	0.0865722	-12.3115	7.86e-35	8.25e-34	fibrillin
AT4G04221	10.6955	-1.8929	0.608394	-3.11131	0.00186261	0.00351715	other RNA
AT4G04340	4076.03	-1.03151	0.0748162	-13.7873	3.04e-43	4.19e-42	ERD (early-responsive to dehydration stress) family protein
AT4G04350	2166.85	-1.23017	0.0868689	-14.1613	1.59e-45	2.34e-44	tRNA synthetase class I (I, L, M and V) family protein
AT4G04410	12.5454	-3.23677	0.677422	-4.77807	1.77e-06	4.62e-06	transposable element gene
AT4G04630	126.57	-1.59989	0.183435	-8.72184	2.74e-18	1.47e-17	Protein of unknown function, DUF584
AT4G04750	129.521	-1.40403	0.180804	-7.76546	8.13e-15	3.69e-14	Major facilitator superfamily protein
AT4G04890	2166.88	-1.1973	0.089783	-13.3354	1.44e-40	1.83e-39	protodermal factor 2
AT4G04900	18.9426	-2.66273	0.510139	-5.21962	1.79e-07	5.06e-07	ROP-interactive CRIB motif-containing protein 10
AT4G05190	150.847	-1.71362	0.182824	-9.37308	7.04e-21	4.27e-20	kinesin 5
AT4G05430	16.7598	-1.77181	0.506369	-3.49905	0.000466912	0.000949417	Carbohydrate-binding X8 domain superfamily protein
AT4G05520	107.312	-2.09277	0.215717	-9.70149	2.97e-22	1.91e-21	EPS15 homology domain 2
AT4G06534	34.1821	-1.13092	0.347055	-3.25863	0.00111951	0.00217294
AT4G07400	114.487	-1.26161	0.19966	-6.31877	2.64e-10	9.1e-10	VIER F-box proteine 3
AT4G07960	22.4219	-1.92405	0.459489	-4.18738	2.82e-05	6.53e-05	Cellulose-synthase-like C12
AT4G08160	126.636	-1.17667	0.190582	-6.17406	6.66e-10	2.24e-09	glycosyl hydrolase family 10 protein / carbohydrate-binding domain-containing protein
AT4G08590	23.2498	-1.58321	0.40854	-3.87529	0.000106497	0.000232993	ORTHRUS-like
AT4G08680	7.09669	-6.39442	1.3271	-4.81836	1.45e-06	3.8e-06	transposable element gene
AT4G08685	234.989	-2.0344	0.152846	-13.3101	2.02e-40	2.55e-39	Pollen Ole e 1 allergen and extensin family protein
AT4G09010	7797.23	-1.28986	0.0716661	-17.9981	2.02e-72	6.18e-71	ascorbate peroxidase 4
AT4G09040	891.723	-1.26677	0.101993	-12.4202	2.03e-35	2.18e-34	RNA-binding (RRM/RBD/RNP motifs) family protein
AT4G09060	772.699	-1.42663	0.10298	-13.8535	1.21e-43	1.69e-42
AT4G09160	179.596	-2.55428	0.177466	-14.393	5.72e-47	8.82e-46	SEC14 cytosolic factor family protein / phosphoglyceride transfer family protein
AT4G09350	277.773	-1.17002	0.133125	-8.78886	1.51e-18	8.2e-18	Chaperone DnaJ-domain superfamily protein
AT4G09490	29.1199	-1.0257	0.348937	-2.93949	0.00328753	0.00601877	Polynucleotidyl transferase, ribonuclease H-like superfamily protein
AT4G09500	135.149	-2.11747	0.198547	-10.6648	1.49e-26	1.15e-25	UDP-Glycosyltransferase superfamily protein
AT4G09550	82.2114	-1.05297	0.214254	-4.91457	8.9e-07	2.38e-06	AtGCP3 interacting protein 1
AT4G09650	9197.53	-1.20131	0.0806227	-14.9004	3.28e-50	5.52e-49	ATP synthase delta-subunit gene
AT4G09680	152.773	-1.07396	0.168873	-6.35953	2.02e-10	7.03e-10	conserved telomere maintenance component 1
AT4G09730	1030.8	-1.51957	0.110158	-13.7945	2.75e-43	3.8e-42	RH39
AT4G09731	219.368	-1.19144	0.14926	-7.98229	1.44e-15	6.77e-15
AT4G09990	15.9494	-1.40281	0.483	-2.90436	0.00368009	0.00668606	Protein of unknown function (DUF579)
AT4G10150	4.3837	-4.69589	1.40816	-3.33477	0.000853693	0.00168332	RING/U-box superfamily protein
AT4G10310	29.5946	-2.03916	0.385688	-5.28707	1.24e-07	3.55e-07	high-affinity K+ transporter 1
AT4G10450	191.273	-1.20081	0.16276	-7.3778	1.61e-13	6.75e-13	Ribosomal protein L6 family
AT4G10630	11.145	-1.41427	0.572315	-2.47114	0.0134683	0.0225732	Glutaredoxin family protein
AT4G11080	57.1521	-1.49154	0.2893	-5.1557	2.53e-07	7.06e-07	HMG (high mobility group) box protein
AT4G11177	312.456	-1.07556	0.125457	-8.57311	1.01e-17	5.27e-17	pre-tRNA
AT4G11400	6.75584	-1.81527	0.784716	-2.31328	0.0207071	0.0335635	ARID/BRIGHT DNA-binding domain;ELM2 domain protein
AT4G11450	62.5709	-1.659	0.263933	-6.28568	3.26e-10	1.12e-09	Protein of unknown function (DUF3527)
AT4G11460	152.861	-1.66659	0.406793	-4.0969	4.19e-05	9.52e-05	cysteine-rich RLK (RECEPTOR-like protein kinase) 30
AT4G11780	2.42915	-3.77086	1.65498	-2.2785	0.0226968	0.0365241
AT4G11810	6.12674	-1.9084	0.837987	-2.27736	0.0227649	0.0366181	Major Facilitator Superfamily with SPX (SYG1/Pho81/XPR1) domain-containing protein
AT4G11990	128.852	-1.20618	0.188043	-6.41441	1.41e-10	4.98e-10	Cell cycle regulated microtubule associated protein
AT4G12030	395.523	-1.8877	0.139273	-13.554	7.51e-42	9.97e-41	bile acid transporter 5
AT4G12320	856.262	-1.21636	0.10125	-12.0134	3.02e-33	2.99e-32	cytochrome P450, family 706, subfamily A, polypeptide 6
AT4G12330	127.538	-1.18684	0.179704	-6.6044	3.99e-11	1.45e-10	cytochrome P450, family 706, subfamily A, polypeptide 7
AT4G12420	2869.88	-1.93805	0.0751829	-25.7778	1.57e-146	1.65e-144	Cupredoxin superfamily protein
AT4G12540	12.8245	-2.02361	0.584042	-3.46483	0.000530559	0.00107188
AT4G12600	353.824	-1.45746	0.127686	-11.4144	3.54e-30	3.13e-29	Ribosomal protein L7Ae/L30e/S12e/Gadd45 family protein
AT4G12620	83.2211	-1.0868	0.215194	-5.05034	4.41e-07	1.21e-06	origin of replication complex 1B
AT4G12730	660.292	-2.34857	0.123	-19.094	2.83e-81	1.03e-79	FASCICLIN-like arabinogalactan 2
AT4G12731	436.412	-2.676	0.126156	-21.2119	7.42e-100	4.01e-98
AT4G12735	174.534	-2.7358	0.18197	-15.0343	4.37e-51	7.55e-50
AT4G12830	497.06	-1.12531	0.109935	-10.2361	1.37e-24	9.7e-24	alpha/beta-Hydrolases superfamily protein
AT4G12900	222.003	-1.63239	0.155396	-10.5047	8.21e-26	6.19e-25	Gamma interferon responsive lysosomal thiol (GILT) reductase family protein
AT4G12980	586.047	-1.75594	0.110079	-15.9516	2.77e-57	5.79e-56	Auxin-responsive family protein
AT4G13120	116.596	-1.24326	0.192134	-6.47078	9.75e-11	3.47e-10	transposable element gene
AT4G13170	349.568	-1.06796	0.129573	-8.24211	1.69e-16	8.36e-16	Ribosomal protein L13 family protein
AT4G13180	326.387	-1.24996	0.150249	-8.31925	8.85e-17	4.45e-16	NAD(P)-binding Rossmann-fold superfamily protein
AT4G13260	20.1446	-2.98317	0.521573	-5.71957	1.07e-08	3.31e-08	Flavin-binding monooxygenase family protein
AT4G13575	910.646	-1.70935	0.135409	-12.6237	1.56e-36	1.74e-35
AT4G13600	10.7046	-2.01114	0.618416	-3.25209	0.0011456	0.00222119	Carbohydrate-binding X8 domain superfamily protein
AT4G13690	31.2212	-1.15208	0.34629	-3.32691	0.000878133	0.00172861
AT4G13710	75.1752	-1.57001	0.245429	-6.397	1.58e-10	5.57e-10	Pectin lyase-like superfamily protein
AT4G13770	3372.46	-1.13102	0.102462	-11.0385	2.49e-28	2.06e-27	cytochrome P450, family 83, subfamily A, polypeptide 1
AT4G13840	859.759	-1.39217	0.10112	-13.7675	4e-43	5.51e-42	HXXXD-type acyl-transferase family protein
AT4G13990	20.23	-2.15577	0.460436	-4.68202	2.84e-06	7.26e-06	Exostosin family protein
AT4G14040	2758.86	-1.33363	0.100628	-13.2531	4.33e-40	5.4e-39	selenium-binding protein 2
AT4G14050	455.918	-1.94279	0.125756	-15.4489	7.68e-54	1.45e-52	Pentatricopeptide repeat (PPR) superfamily protein
AT4G14096	66.5037	-1.01257	0.236201	-4.28691	1.81e-05	4.28e-05	F-box/RNI-like superfamily protein
AT4G14100	195.563	-1.16409	0.151592	-7.6791	1.6e-14	7.14e-14	transferases, transferring glycosyl groups
AT4G14120	36.5378	-1.91022	0.355778	-5.36914	7.91e-08	2.3e-07
AT4G14150	42.5876	-1.64933	0.315923	-5.22067	1.78e-07	5.03e-07	phragmoplast-associated kinesin-related protein 1
AT4G14310	179.406	-1.12072	0.163132	-6.87003	6.42e-12	2.45e-11	Transducin/WD40 repeat-like superfamily protein
AT4G14330	54.502	-1.70407	0.281598	-6.05143	1.44e-09	4.72e-09	P-loop containing nucleoside triphosphate hydrolases superfamily protein
AT4G14360	1067.41	-1.15473	0.0859589	-13.4335	3.85e-41	5e-40	S-adenosyl-L-methionine-dependent methyltransferases superfamily protein
AT4G14490	117.585	-1.11305	0.185649	-5.99546	2.03e-09	6.61e-09	SMAD/FHA domain-containing protein
AT4G14550	82.6303	-2.27407	0.239248	-9.50507	2e-21	1.24e-20	indole-3-acetic acid inducible 14
AT4G14650	7.87619	-2.67026	0.777051	-3.4364	0.000589492	0.00118497
AT4G14740	462.19	-1.02274	0.111253	-9.1929	3.82e-20	2.24e-19	Plant protein of unknown function (DUF828) with plant pleckstrin homology-like region
AT4G14750	57.6403	-1.17133	0.257977	-4.54044	5.61e-06	1.39e-05	IQ-domain 19
AT4G14760	849.641	-1.10802	0.114564	-9.67158	3.98e-22	2.54e-21	kinase interacting (KIP1-like) family protein
AT4G14770	145.451	-1.36743	0.214136	-6.38579	1.71e-10	5.97e-10	TESMIN/TSO1-like CXC 2
AT4G15110	2058.66	-1.16262	0.0852073	-13.6446	2.18e-42	2.94e-41	cytochrome P450, family 97, subfamily B, polypeptide 3
AT4G15510	560.092	-1.50549	0.105401	-14.2834	2.78e-46	4.18e-45	Photosystem II reaction center PsbP family protein
AT4G15640	276.072	-1.18852	0.144325	-8.23499	1.8e-16	8.85e-16
AT4G15790	102.986	-1.07318	0.195911	-5.47789	4.3e-08	1.27e-07
AT4G15890	48.6002	-1.09426	0.290622	-3.76522	0.000166401	0.000355534	binding
AT4G15920	83.1904	-1.96549	0.230586	-8.52392	1.54e-17	8.01e-17	Nodulin MtN3 family protein
AT4G16120	154.923	-1.27475	0.169652	-7.51392	5.74e-14	2.47e-13	COBRA-like protein-7 precursor
AT4G16141	13.4534	-1.41909	0.524596	-2.70511	0.00682817	0.0119498	GATA type zinc finger transcription factor family protein
AT4G16155	1415.61	-1.70592	0.0829116	-20.5752	4.58e-94	2.22e-92	dihydrolipoyl dehydrogenases
AT4G16390	770.83	-1.49463	0.114757	-13.0243	8.9e-39	1.06e-37	pentatricopeptide (PPR) repeat-containing protein
AT4G16400	689.745	-1.23063	0.111326	-11.0543	2.09e-28	1.73e-27
AT4G16570	128.609	-1.038	0.184262	-5.63328	1.77e-08	5.38e-08	protein arginine methyltransferase 7
AT4G16770	245.769	-1.18112	0.139575	-8.46224	2.62e-17	1.35e-16	2-oxoglutarate (2OG) and Fe(II)-dependent oxygenase superfamily protein
AT4G16840	16.8784	-1.06682	0.455939	-2.33984	0.0192922	0.0314325
AT4G17000	41.696	-1.5042	0.305376	-4.92573	8.4e-07	2.25e-06
AT4G17180	25.1151	-1.36312	0.391971	-3.4776	0.000505928	0.00102465	O-Glycosyl hydrolases family 17 protein
AT4G17190	291.276	-1.25101	0.133418	-9.37666	6.81e-21	4.13e-20	farnesyl diphosphate synthase 2
AT4G17240	52.5033	-1.12873	0.271729	-4.15388	3.27e-05	7.51e-05
AT4G17300	722.194	-1.06368	0.100122	-10.6238	2.31e-26	1.78e-25	Class II aminoacyl-tRNA and biotin synthetases superfamily protein
AT4G17540	95.2805	-1.34858	0.206676	-6.52507	6.8e-11	2.44e-10
AT4G17560	1768.23	-1.6059	0.0838843	-19.1442	1.08e-81	3.99e-80	Ribosomal protein L19 family protein
AT4G17610	214.709	-1.23496	0.157238	-7.85408	4.03e-15	1.85e-14	tRNA/rRNA methyltransferase (SpoU) family protein
AT4G17770	302.895	-1.44234	0.131433	-10.974	5.1e-28	4.16e-27	trehalose phosphatase/synthase 5
AT4G17970	21.138	-1.27319	0.428632	-2.97036	0.00297452	0.00547662	aluminum-activated, malate transporter 12
AT4G18030	1671.87	-1.26416	0.0791002	-15.9818	1.71e-57	3.6e-56	S-adenosyl-L-methionine-dependent methyltransferases superfamily protein
AT4G18040	539.672	-1.3171	0.109869	-11.988	4.11e-33	4.05e-32	eukaryotic translation initiation factor 4E
AT4G18270	260.557	-1.34053	0.140169	-9.56368	1.14e-21	7.13e-21	translocase 11
AT4G18370	538.029	-1.02328	0.113318	-9.03013	1.71e-19	9.75e-19	DEGP protease 5
AT4G18440	2877.01	-1.04871	0.0925089	-11.3363	8.67e-30	7.53e-29	L-Aspartase-like family protein
AT4G18450	669.004	-1.64394	0.112407	-14.6249	1.95e-48	3.12e-47	Integrase-type DNA-binding superfamily protein
AT4G18490	31.7902	-1.17425	0.368507	-3.1865	0.00144007	0.00275944
AT4G18570	515.134	-1.30614	0.110261	-11.8459	2.26e-32	2.17e-31	Tetratricopeptide repeat (TPR)-like superfamily protein
AT4G18670	389.906	-1.87468	0.124336	-15.0775	2.28e-51	3.97e-50	Leucine-rich repeat (LRR) family protein
AT4G18780	195.551	-1.3331	0.15358	-8.68017	3.95e-18	2.1e-17	cellulose synthase family protein
AT4G18790	30.0858	-1.48312	0.362075	-4.09616	4.2e-05	9.55e-05	NRAMP metal ion transporter family protein
AT4G18815	168.977	-1.25062	0.169871	-7.36215	1.81e-13	7.56e-13	pre-tRNA
AT4G18970	382.894	-2.21983	0.14741	-15.0589	3.02e-51	5.24e-50	GDSL-like Lipase/Acylhydrolase superfamily protein
AT4G18975	1101.54	-1.03266	0.0867166	-11.9084	1.07e-32	1.04e-31	Pentatricopeptide repeat (PPR) superfamily protein
AT4G19060	39.5953	-1.08007	0.327106	-3.3019	0.000960321	0.00187978	P-loop containing nucleoside triphosphate hydrolases superfamily protein
AT4G19130	22.0283	-1.05722	0.412038	-2.56582	0.0102931	0.0175533	Replication factor-A protein 1-related
AT4G19530	1000.55	-1.85708	0.108208	-17.1621	5.1e-66	1.33e-64	disease resistance protein (TIR-NBS-LRR class) family
AT4G19540	913.048	-1.60843	0.0946696	-16.99	9.75e-65	2.45e-63	INDH1(iron-sulfur protein required for NADH dehydrogenase)
AT4G19570	77.8649	-1.02373	0.218191	-4.69192	2.71e-06	6.93e-06	Chaperone DnaJ-domain superfamily protein
AT4G19710	1058.87	-1.7559	0.109185	-16.0819	3.42e-58	7.3e-57	aspartate kinase-homoserine dehydrogenase ii
AT4G20140	80.3252	-2.13236	0.236405	-9.01994	1.88e-19	1.07e-18	Leucine-rich repeat transmembrane protein kinase
AT4G20230	11.7867	-2.46478	0.617439	-3.99194	6.55e-05	0.000146424	Terpenoid cyclases/Protein prenyltransferases superfamily protein
AT4G20240	5.65263	-2.38262	0.896389	-2.65802	0.00786011	0.0136441	cytochrome P450, family 71, subfamily A, polypeptide 27
AT4G20270	538.027	-1.29338	0.108554	-11.9146	9.94e-33	9.67e-32	Leucine-rich receptor-like protein kinase family protein
AT4G20360	1275.96	-1.39391	0.0877842	-15.8788	8.89e-57	1.84e-55	RAB GTPase homolog E1B
AT4G20365	6.50215	-2.15258	0.805643	-2.67187	0.0075429	0.0131298	transposable element gene
AT4G20760	149.115	-1.20597	0.16689	-7.22613	4.97e-13	2.03e-12	NAD(P)-binding Rossmann-fold superfamily protein
AT4G20870	165.069	-1.19161	0.175699	-6.78215	1.18e-11	4.46e-11	fatty acid hydroxylase 2
AT4G20910	274.743	-1.29026	0.133918	-9.63473	5.7e-22	3.62e-21	double-stranded RNA binding protein-related / DsRBD protein-related
AT4G20940	147.706	-2.2545	0.199548	-11.298	1.34e-29	1.16e-28	Leucine-rich receptor-like protein kinase family protein
AT4G21190	18.5516	-1.08968	0.440123	-2.47585	0.013292	0.0222995	Pentatricopeptide repeat (PPR) superfamily protein
AT4G21210	222.757	-1.00683	0.152503	-6.60199	4.06e-11	1.48e-10	PPDK regulatory protein
AT4G21270	87.1065	-2.04645	0.235759	-8.6803	3.95e-18	2.1e-17	kinesin 1
AT4G21530	80.9816	-1.04122	0.221003	-4.71131	2.46e-06	6.33e-06	Transducin/WD40 repeat-like superfamily protein
AT4G21750	1156.7	-1.16152	0.101825	-11.4071	3.86e-30	3.4e-29	Homeobox-leucine zipper family protein / lipid-binding START domain-containing protein
AT4G21770	401.122	-1.64133	0.125786	-13.0485	6.48e-39	7.79e-38	Pseudouridine synthase family protein
AT4G21820	41.0273	-1.64173	0.339602	-4.83428	1.34e-06	3.52e-06	binding;calmodulin binding
AT4G21880	131.688	-1.61425	0.204076	-7.91003	2.57e-15	1.19e-14	Pentatricopeptide repeat (PPR) superfamily protein
AT4G22010	227.709	-1.67751	0.166881	-10.0521	8.99e-24	6.2e-23	SKU5 similar 4
AT4G22130	95.2464	-1.12236	0.202378	-5.54586	2.93e-08	8.78e-08	STRUBBELIG-receptor family 8
AT4G22214	5.28552	-4.97164	1.37406	-3.6182	0.000296658	0.000616686	Defensin-like (DEFL) family protein
AT4G22300	114.418	-1.12	0.192485	-5.81864	5.93e-09	1.87e-08	carboxylesterases
AT4G22505	13.9186	-2.39296	0.660165	-3.6248	0.000289189	0.00060229	Bifunctional inhibitor/lipid-transfer protein/seed storage 2S albumin superfamily protein
AT4G22570	490.323	-1.24095	0.118582	-10.4648	1.25e-25	9.36e-25	adenine phosphoribosyl transferase 3
AT4G22730	40.2215	-1.99843	0.323224	-6.18281	6.3e-10	2.12e-09	Leucine-rich repeat protein kinase family protein
AT4G22800	17.6834	-1.06903	0.463344	-2.3072	0.0210436	0.0340648
AT4G23020	97.7252	-1.35101	0.21196	-6.37389	1.84e-10	6.43e-10
AT4G23060	51.99	-1.56773	0.280022	-5.59859	2.16e-08	6.54e-08	IQ-domain 22
AT4G23290	517.729	-1.90083	0.122486	-15.5187	2.59e-54	4.96e-53	cysteine-rich RLK (RECEPTOR-like protein kinase) 21
AT4G23410	931.657	-1.27674	0.116266	-10.9812	4.7e-28	3.85e-27	tetraspanin5
AT4G23430	110.618	-1.01552	0.204408	-4.96811	6.76e-07	1.82e-06	NAD(P)-binding Rossmann-fold superfamily protein
AT4G23490	42.0339	-1.595	0.326267	-4.88863	1.02e-06	2.7e-06	Protein of unknown function (DUF604)
AT4G23500	131.297	-1.48237	0.179747	-8.24699	1.62e-16	8.04e-16	Pectin lyase-like superfamily protein
AT4G23790	26.9001	-1.2431	0.388672	-3.19832	0.00138231	0.00265362	TRICHOME BIREFRINGENCE-LIKE 24
AT4G23820	510.276	-2.09836	0.111717	-18.7828	1.04e-78	3.58e-77	Pectin lyase-like superfamily protein
AT4G23940	519.793	-1.67754	0.126819	-13.2278	6.07e-40	7.55e-39	FtsH extracellular protease family
AT4G23950	725.476	-1.40818	0.105602	-13.3348	1.45e-40	1.85e-39	Galactose-binding protein
AT4G24090	15.5838	-1.39936	0.492425	-2.84177	0.00448638	0.00804683
AT4G24175	36.3448	-2.1297	0.358058	-5.94791	2.72e-09	8.77e-09
AT4G24280	3980.5	-1.58647	0.0748251	-21.2024	9.08e-100	4.88e-98	chloroplast heat shock protein 70-1
AT4G24290	5883.31	-1.0215	0.0671727	-15.207	3.18e-52	5.74e-51	MAC/Perforin domain-containing protein
AT4G24610	160.781	-1.19288	0.167024	-7.14197	9.2e-13	3.7e-12
AT4G24620	1832	-1.0677	0.075136	-14.2102	7.92e-46	1.17e-44	phosphoglucose isomerase 1
AT4G24670	96.9613	-2.27137	0.227949	-9.96434	2.18e-23	1.48e-22	tryptophan aminotransferase related 2
AT4G24730	14.6821	-1.28596	0.515242	-2.49583	0.0125661	0.0211489	Calcineurin-like metallo-phosphoesterase superfamily protein
AT4G24760	1703.42	-1.62475	0.0889409	-18.2678	1.49e-74	4.72e-73	alpha/beta-Hydrolases superfamily protein
AT4G24770	716.352	-1.10729	0.0995055	-11.1279	9.17e-29	7.66e-28	31-kDa RNA binding protein
AT4G24780	273.443	-1.37734	0.15421	-8.93159	4.2e-19	2.35e-18	Pectin lyase-like superfamily protein
AT4G24790	108.774	-1.88532	0.20257	-9.30697	1.32e-20	7.87e-20	AAA-type ATPase family protein
AT4G24973	136.661	-1.72086	0.178604	-9.63503	5.69e-22	3.62e-21	Plant self-incompatibility protein S1 family
AT4G25070	6561.74	-1.01914	0.0882854	-11.5437	7.94e-31	7.2e-30
AT4G25100	4850.82	-1.70105	0.243526	-6.98509	2.85e-12	1.11e-11	Fe superoxide dismutase 1
AT4G25110	3100.6	-1.65972	0.238632	-6.95514	3.52e-12	1.37e-11	metacaspase 2
AT4G25250	9.97349	-1.48344	0.616614	-2.40578	0.0161378	0.0266321	Plant invertase/pectin methylesterase inhibitor superfamily protein
AT4G25270	367.436	-1.29577	0.131449	-9.85757	6.36e-23	4.22e-22	Tetratricopeptide repeat (TPR)-like superfamily protein
AT4G25280	65.9909	-1.23862	0.2432	-5.09301	3.52e-07	9.73e-07	P-loop containing nucleoside triphosphate hydrolases superfamily protein
AT4G25540	17.968	-1.24576	0.463153	-2.68973	0.00715104	0.0124939	homolog of DNA mismatch repair protein MSH3
AT4G25630	41.4499	-1.65909	0.346426	-4.78917	1.67e-06	4.38e-06	fibrillarin 2
AT4G25750	377.162	-1.18366	0.117895	-10.04	1.02e-23	6.99e-23	ABC-2 type transporter family protein
AT4G25860	4.97591	-2.10615	0.921623	-2.28527	0.0222972	0.0359148	OSBP(oxysterol binding protein)-related protein 4A
AT4G25960	756.95	-1.1321	0.108191	-10.464	1.26e-25	9.44e-25	P-glycoprotein 2
AT4G26095	27.7288	-2.96628	0.438245	-6.76856	1.3e-11	4.88e-11	other RNA
AT4G26530	558.535	-1.17552	0.122491	-9.59675	8.25e-22	5.21e-21	Aldolase superfamily protein
AT4G26540	1043.88	-1.36411	0.0886696	-15.3841	2.09e-53	3.89e-52	Leucine-rich repeat receptor-like protein kinase family protein
AT4G26600	214.746	-1.21433	0.177918	-6.82525	8.78e-12	3.33e-11	S-adenosyl-L-methionine-dependent methyltransferases superfamily protein
AT4G26670	66.7272	-1.68714	0.246372	-6.84794	7.49e-12	2.85e-11	Mitochondrial import inner membrane translocase subunit Tim17/Tim22/Tim23 family protein
AT4G26800	100.505	-3.45917	0.26202	-13.2019	8.55e-40	1.06e-38	Pentatricopeptide repeat (PPR) superfamily protein
AT4G27190	30.9348	-1.0413	0.34304	-3.03551	0.00240126	0.00447324	NB-ARC domain-containing disease resistance protein
AT4G27350	304.632	-1.11113	0.140761	-7.89373	2.93e-15	1.36e-14	Protein of unknown function (DUF1223)
AT4G27370	152.477	-2.09727	0.189959	-11.0406	2.43e-28	2.01e-27	P-loop containing nucleoside triphosphate hydrolases superfamily protein
AT4G27430	1117.62	-1.26851	0.0965537	-13.1379	2e-39	2.44e-38	COP1-interacting protein 7
AT4G27435	907.679	-1.07371	0.100413	-10.6929	1.1e-26	8.56e-26	Protein of unknown function (DUF1218)
AT4G27440	124.031	-1.24386	0.19135	-6.50045	8.01e-11	2.86e-10	protochlorophyllide oxidoreductase B
AT4G27520	2.33998	-4.78894	1.59589	-3.0008	0.00269275	0.00498515	early nodulin-like protein 2
AT4G27595	377.286	-1.54458	0.13014	-11.8686	1.72e-32	1.66e-31	Plant protein of unknown function (DUF827)
AT4G28060	100.001	-1.44464	0.200918	-7.19019	6.47e-13	2.62e-12	Cytochrome c oxidase, subunit Vib family protein
AT4G28070	16.172	-1.41439	0.478717	-2.95454	0.00313131	0.00574506	AFG1-like ATPase family protein
AT4G28365	198.94	-1.85222	0.166154	-11.1476	7.35e-29	6.17e-28	early nodulin-like protein 3
AT4G28670	3462.89	-1.69946	0.0857857	-19.8105	2.42e-87	1.02e-85	Protein kinase family protein with domain of unknown function (DUF26)
AT4G28790	1500.44	-2.91653	0.112331	-25.9637	1.27e-148	1.36e-146	basic helix-loop-helix (bHLH) DNA-binding superfamily protein
AT4G28850	3.13079	-3.26333	1.37522	-2.37295	0.0176464	0.0289189	xyloglucan endotransglucosylase/hydrolase 26
AT4G28960	21.6865	-2.17189	0.442733	-4.90565	9.31e-07	2.48e-06	transposable element gene
AT4G29060	5943.18	-1.63553	0.087673	-18.6548	1.15e-77	3.89e-76	elongation factor Ts family protein
AT4G29070	7030.01	-1.39131	0.0788283	-17.6499	1.02e-69	2.94e-68	Phospholipase A2 family protein
AT4G29180	74.626	-1.00171	0.230513	-4.34558	1.39e-05	3.33e-05	root hair specific 16
AT4G29250	97.9502	-1.82855	0.21563	-8.48004	2.25e-17	1.16e-16	HXXXD-type acyl-transferase family protein
AT4G29360	45.6552	-1.50395	0.300136	-5.0109	5.42e-07	1.47e-06	O-Glycosyl hydrolases family 17 protein
AT4G29620	76.4926	-1.95838	0.239973	-8.16084	3.33e-16	1.62e-15	Cytidine/deoxycytidylate deaminase family protein
AT4G29910	1209.13	-1.55347	0.0858242	-18.1006	3.15e-73	9.8e-72	origin recognition complex protein 5
AT4G29920	72.296	-1.06017	0.231848	-4.5727	4.81e-06	1.2e-05	Double Clp-N motif-containing P-loop nucleoside triphosphate hydrolases superfamily protein
AT4G30020	709.499	-2.11304	0.106478	-19.8449	1.22e-87	5.18e-86	PA-domain containing subtilase family protein
AT4G30590	495.296	-1.14533	0.10929	-10.4798	1.07e-25	8.01e-25	early nodulin-like protein 12
AT4G30610	92.0105	-2.70653	0.264675	-10.2259	1.52e-24	1.08e-23	alpha/beta-Hydrolases superfamily protein
AT4G30630	14.366	-2.65765	0.576724	-4.60818	4.06e-06	1.02e-05
AT4G30710	258.488	-1.01433	0.136485	-7.4318	1.07e-13	4.54e-13	Family of unknown function (DUF566)
AT4G30720	1159.54	-1.35203	0.0997322	-13.5566	7.25e-42	9.63e-41	FAD/NAD(P)-binding oxidoreductase family protein
AT4G30730	333.881	-1.64384	0.145956	-11.2626	2.01e-29	1.72e-28
AT4G30860	46.5108	-1.00329	0.281404	-3.56528	0.000363462	0.000748644	SET domain group 4
AT4G31120	350.18	-1.11369	0.125177	-8.89697	5.74e-19	3.19e-18	SHK1 binding protein 1
AT4G31130	187.998	-1.13934	0.161269	-7.06487	1.61e-12	6.36e-12	Protein of unknown function (DUF1218)
AT4G31210	819.73	-1.22373	0.139057	-8.8002	1.37e-18	7.44e-18	DNA topoisomerase, type IA, core
AT4G31590	273.732	-1.8296	0.149681	-12.2233	2.33e-34	2.4e-33	Cellulose-synthase-like C5
AT4G31820	791.517	-1.57983	0.0939008	-16.8245	1.61e-63	3.96e-62	Phototropic-responsive NPH3 family protein
AT4G31850	752.497	-1.40774	0.104625	-13.4551	2.87e-41	3.75e-40	proton gradient regulation 3
AT4G31895	15.8095	-1.50664	0.487939	-3.08776	0.00201672	0.00379369	pre-tRNA
AT4G32190	225.819	-1.10444	0.155998	-7.07982	1.44e-12	5.73e-12	Myosin heavy chain-related protein
AT4G32285	656.97	-2.22994	0.107932	-20.6606	7.84e-95	3.84e-93	ENTH/ANTH/VHS superfamily protein
AT4G32570	353.616	-1.21089	0.118484	-10.2199	1.62e-24	1.14e-23	TIFY domain protein 8
AT4G32580	248.995	-1.35171	0.145898	-9.26471	1.96e-20	1.16e-19	Thioredoxin superfamily protein
AT4G32780	220.541	-1.69965	0.1499	-11.3386	8.45e-30	7.34e-29	phosphoinositide binding
AT4G32880	456.15	-1.50119	0.109848	-13.666	1.62e-42	2.2e-41	homeobox gene 8
AT4G33000	77.3066	-1.76925	0.250498	-7.06294	1.63e-12	6.45e-12	calcineurin B-like protein 10
AT4G33120	728.417	-1.35362	0.10465	-12.9347	2.87e-38	3.37e-37	S-adenosyl-L-methionine-dependent methyltransferases superfamily protein
AT4G33220	297.429	-1.58496	0.140302	-11.2967	1.36e-29	1.18e-28	pectin methylesterase 44
AT4G33270	101.76	-1.44007	0.210267	-6.84876	7.45e-12	2.84e-11	Transducin family protein / WD-40 repeat family protein
AT4G33280	84.7623	-1.28744	0.218289	-5.89785	3.68e-09	1.18e-08	AP2/B3-like transcriptional factor family protein
AT4G33330	15.624	-1.26781	0.483003	-2.62484	0.0086689	0.014935	plant glycogenin-like starch initiation protein 3
AT4G33400	29.4297	-1.67655	0.372314	-4.50306	6.7e-06	1.65e-05	Vacuolar import/degradation, Vid27-related protein
AT4G33565	30.6885	-1.14894	0.351921	-3.26477	0.00109555	0.00213007	RING/U-box superfamily protein
AT4G33670	201.082	-1.03936	0.152041	-6.83607	8.14e-12	3.09e-11	NAD(P)-linked oxidoreductase superfamily protein
AT4G33760	659.732	-1.19124	0.100072	-11.9038	1.13e-32	1.1e-31	tRNA synthetase class II (D, K and N) family protein
AT4G33770	543.737	-1.21091	0.112617	-10.7525	5.77e-27	4.53e-26	Inositol 1,3,4-trisphosphate 5/6-kinase family protein
AT4G33800	17.7127	-6.73243	1.23901	-5.4337	5.52e-08	1.62e-07
AT4G34065	26.1131	-1.23879	0.396259	-3.12621	0.00177074	0.00335243
AT4G34080	13.0085	-1.77051	0.55866	-3.1692	0.00152857	0.00291655	Plant protein of unknown function (DUF641)
AT4G34300	585.84	-1.4765	0.110801	-13.3257	1.64e-40	2.08e-39	Cupredoxin superfamily protein
AT4G34420	2.12284	-3.59504	1.59908	-2.2482	0.0245636	0.039263	P-loop containing nucleoside triphosphate hydrolases superfamily protein
AT4G34540	379.978	-1.55014	0.128148	-12.0965	1.1e-33	1.11e-32	NmrA-like negative transcriptional regulator family protein
AT4G34580	29.8753	-2.25018	0.384422	-5.85341	4.82e-09	1.53e-08	Sec14p-like phosphatidylinositol transfer family protein
AT4G34610	166.486	-1.10104	0.167985	-6.55439	5.59e-11	2.02e-10	BEL1-like homeodomain 6
AT4G34620	55.4775	-1.78871	0.276247	-6.47502	9.48e-11	3.37e-10	small subunit ribosomal protein 16
AT4G34740	8.63981	-1.81935	0.707242	-2.57246	0.0100979	0.0172329	GLN phosphoribosyl pyrophosphate amidotransferase 2
AT4G34800	56.5116	-1.42312	0.278153	-5.11632	3.12e-07	8.65e-07	SAUR-like auxin-responsive protein family
AT4G34830	2137.75	-1.02231	0.0870183	-11.7482	7.22e-32	6.79e-31	Pentatricopeptide repeat (PPR) superfamily protein
AT4G34900	753.373	-1.18317	0.0964492	-12.2673	1.36e-34	1.41e-33	xanthine dehydrogenase 2
AT4G35060	109.181	-1.15284	0.200006	-5.76401	8.21e-09	2.57e-08	Heavy metal transport/detoxification superfamily protein
AT4G35260	2072.09	-1.4271	0.0820317	-17.3969	8.7e-68	2.38e-66	isocitrate dehydrogenase 1
AT4G35290	95.6106	-1.13404	0.20469	-5.54026	3.02e-08	9.06e-08	glutamate receptor 2
AT4G35335	113.371	-1.15279	0.194757	-5.9191	3.24e-09	1.04e-08	Nucleotide-sugar transporter family protein
AT4G35440	432.37	-1.21921	0.121696	-10.0185	1.26e-23	8.65e-23	chloride channel E
AT4G35560	88.8801	-1.48336	0.230379	-6.43877	1.2e-10	4.26e-10	Transducin/WD40 repeat-like superfamily protein
AT4G35630	53.1817	-1.78049	0.293399	-6.0685	1.29e-09	4.26e-09	phosphoserine aminotransferase
AT4G35733	77.7697	-1.92098	0.239348	-8.02588	1.01e-15	4.79e-15	F-box family protein with a domain of unknown function (DUF295)
AT4G35920	450.529	-1.06268	0.109463	-9.70811	2.78e-22	1.79e-21	PLAC8 family protein
AT4G36270	75.9627	-1.03923	0.222252	-4.67592	2.93e-06	7.47e-06	ATP binding
AT4G36360	1106.24	-1.70248	0.103021	-16.5255	2.4e-61	5.53e-60	beta-galactosidase 3
AT4G37080	252.141	-1.82777	0.155352	-11.7654	5.89e-32	5.55e-31	Protein of unknown function, DUF547
AT4G37090	675.897	-1.81454	0.108301	-16.7547	5.24e-63	1.27e-61
AT4G37235	18.0787	-1.08893	0.444022	-2.45242	0.0141898	0.0236854	Uncharacterised protein family (UPF0497)
AT4G37560	1018.4	-1.37973	0.0856219	-16.1143	2.03e-58	4.35e-57	Acetamidase/Formamidase family protein
AT4G37750	16.7595	-1.95681	0.504712	-3.87709	0.000105714	0.000231387	Integrase-type DNA-binding superfamily protein
AT4G37760	229.44	-1.0579	0.142974	-7.3992	1.37e-13	5.78e-13	squalene epoxidase 3
AT4G37925	700.155	-1.02135	0.0966929	-10.5628	4.43e-26	3.38e-25	subunit NDH-M of NAD(P)H:plastoquinone dehydrogenase complex
AT4G37940	14620.1	-1.05508	0.0821926	-12.8367	1.02e-37	1.18e-36	AGAMOUS-like 21
AT4G37980	33.9199	-1.11736	0.333949	-3.34589	0.000820182	0.00162166	elicitor-activated gene 3-1
AT4G38030	13.9759	-1.16708	0.53349	-2.18763	0.0286962	0.0452573	Rhamnogalacturonate lyase family protein
AT4G38070	38.6085	-1.64769	0.332808	-4.95088	7.39e-07	1.98e-06	basic helix-loop-helix (bHLH) DNA-binding superfamily protein
AT4G38170	1360.13	-1.29273	0.0886015	-14.5904	3.23e-48	5.14e-47	FAR1-related sequence 9
AT4G38380	199.929	-1.52791	0.157505	-9.70071	2.99e-22	1.92e-21	MATE efflux family protein
AT4G38540	32.9766	-1.72566	0.348816	-4.9472	7.53e-07	2.02e-06	FAD/NAD(P)-binding oxidoreductase family protein
AT4G38670	117.027	-2.61895	0.214354	-12.2179	2.49e-34	2.56e-33	Pathogenesis-related thaumatin superfamily protein
AT4G38710	346.735	-1.28281	0.124769	-10.2815	8.54e-25	6.12e-24	glycine-rich protein
AT4G38770	55.9333	-1.0816	0.274831	-3.9355	8.3e-05	0.000183517	proline-rich protein 4
AT4G38830	31.8312	-1.03086	0.350735	-2.93914	0.00329128	0.00602447	cysteine-rich RLK (RECEPTOR-like protein kinase) 26
AT4G38950	454.305	-1.32293	0.117901	-11.2207	3.23e-29	2.75e-28	ATP binding microtubule motor family protein
AT4G38980	19346.9	-1.07981	0.0738211	-14.6274	1.88e-48	3.01e-47
AT4G39130	92.5177	-1.02875	0.20611	-4.99126	6e-07	1.62e-06	Dehydrin family protein
AT4G39345	340.588	-2.18869	0.140249	-15.6058	6.65e-55	1.29e-53	pre-tRNA
AT4G39460	357.156	-1.17325	0.120491	-9.73724	2.09e-22	1.35e-21	S-adenosylmethionine carrier 1
AT4G39470	635.31	-1.64759	0.104768	-15.7261	1e-55	2e-54	Tetratricopeptide repeat (TPR)-like superfamily protein
AT4G39800	64.2046	-1.23423	0.247369	-4.98945	6.06e-07	1.64e-06	myo-inositol-1-phosphate synthase 1
AT4G40000	39.7621	-2.02008	0.353045	-5.72189	1.05e-08	3.27e-08	S-adenosyl-L-methionine-dependent methyltransferases superfamily protein
AT4G40010	19.1383	-2.43401	0.490559	-4.96171	6.99e-07	1.88e-06	SNF1-related protein kinase 2.7
AT4G40080	69.6729	-1.00402	0.247946	-4.04934	5.14e-05	0.000115819	ENTH/ANTH/VHS superfamily protein
AT4G40100	6.41083	-6.24614	1.34869	-4.63126	3.63e-06	9.19e-06	GRAM domain family protein
AT5G01015	155.635	-2.19419	0.211509	-10.374	3.26e-25	2.39e-24
AT5G01075	117.413	-3.85156	0.26394	-14.5926	3.13e-48	4.99e-47	Glycosyl hydrolase family 35 protein
AT5G01090	606.175	-1.05093	0.101092	-10.3958	2.59e-25	1.91e-24	Concanavalin A-like lectin family protein
AT5G01170	51.8289	-1.43939	0.283113	-5.08416	3.69e-07	1.02e-06	Protein of unknown function (DUF740)
AT5G01190	84.3634	-1.73551	0.225104	-7.70983	1.26e-14	5.65e-14	laccase 10
AT5G01360	32.7876	-1.59668	0.345452	-4.62199	3.8e-06	9.59e-06	Plant protein of unknown function (DUF828)
AT5G01370	137.503	-1.78804	0.183744	-9.73112	2.22e-22	1.43e-21	ALC-interacting protein 1
AT5G01590	3883.04	-1.47111	0.0778907	-18.8868	1.46e-79	5.15e-78
AT5G01600	2586.34	-1.09651	0.453341	-2.41873	0.0155748	0.025764	ferretin 1
AT5G01660	14.4821	-1.70658	0.526136	-3.24361	0.00118023	0.00228552
AT5G01790	211.469	-2.25822	0.16316	-13.8406	1.45e-43	2.02e-42
AT5G01890	295.302	-1.67559	0.133611	-12.5408	4.47e-36	4.89e-35	Leucine-rich receptor-like protein kinase family protein
AT5G01910	43.5975	-2.24669	0.322042	-6.97639	3.03e-12	1.18e-11
AT5G01920	2215.58	-1.11378	0.0788015	-14.134	2.34e-45	3.43e-44	Protein kinase superfamily protein
AT5G01930	124.553	-1.2668	0.196476	-6.44761	1.14e-10	4.03e-10	Glycosyl hydrolase superfamily protein
AT5G02050	748.715	-1.24351	0.103296	-12.0383	2.23e-33	2.22e-32	Mitochondrial glycoprotein family protein
AT5G02140	2.58502	-3.86879	1.58453	-2.4416	0.0146222	0.0243445	Pathogenesis-related thaumatin superfamily protein
AT5G02170	90.2382	-1.09817	0.236079	-4.65171	3.29e-06	8.36e-06	Transmembrane amino acid transporter family protein
AT5G02190	122.335	-1.70671	0.195675	-8.72217	2.73e-18	1.46e-17	Eukaryotic aspartyl protease family protein
AT5G02370	50.2441	-1.5471	0.282381	-5.47875	4.28e-08	1.27e-07	ATP binding microtubule motor family protein
AT5G02430	73.6834	-1.17569	0.23543	-4.9938	5.92e-07	1.6e-06	Transducin/WD40 repeat-like superfamily protein
AT5G02440	26.6937	-1.7507	0.385843	-4.53733	5.7e-06	1.41e-05
AT5G02520	46.819	-1.01765	0.285575	-3.56351	0.000365926	0.000753437
AT5G02540	577.77	-4.4397	0.150736	-29.4535	1.13e-190	2.01e-188	NAD(P)-binding Rossmann-fold superfamily protein
AT5G02760	1318.37	-2.77549	0.0898917	-30.8759	2.52e-209	6e-207	Protein phosphatase 2C family protein
AT5G02890	389.875	-1.75943	0.129937	-13.5406	9.01e-42	1.2e-40	HXXXD-type acyl-transferase family protein
AT5G03070	178.884	-1.03132	0.15451	-6.67477	2.48e-11	9.14e-11	importin alpha isoform 9
AT5G03120	717.6	-2.10226	0.113212	-18.5692	5.71e-77	1.89e-75
AT5G03130	24.6922	-3.54469	0.517919	-6.8441	7.7e-12	2.92e-11
AT5G03170	176.738	-1.51587	0.166554	-9.10135	8.92e-20	5.14e-19	FASCICLIN-like arabinogalactan-protein 11
AT5G03190	392.717	-1.02935	0.11818	-8.70999	3.04e-18	1.63e-17	conserved peptide upstream open reading frame 47
AT5G03250	73.4249	-1.05823	0.226868	-4.6645	3.09e-06	7.88e-06	Phototropic-responsive NPH3 family protein
AT5G03260	408.402	-1.33764	0.120033	-11.1439	7.67e-29	6.42e-28	laccase 11
AT5G03390	70.0563	-2.00048	0.271773	-7.36086	1.83e-13	7.63e-13	Protein of unknown function (DUF295)
AT5G03552	45.9577	-1.85591	0.296506	-6.25927	3.87e-10	1.32e-09	MIR822a; miRNA
AT5G03650	2454.4	-1.41253	0.0805693	-17.5318	8.19e-69	2.3e-67	starch branching enzyme 2.2
AT5G03670	74.2631	-2.32318	0.255316	-9.09921	9.1e-20	5.23e-19
AT5G03760	1346.33	-2.83229	0.101926	-27.7877	6.12e-170	8.4e-168	Nucleotide-diphospho-sugar transferases superfamily protein
AT5G03800	194.55	-1.69234	0.157654	-10.7345	7.01e-27	5.49e-26	Pentatricopeptide repeat (PPR) superfamily protein
AT5G03870	27.3016	-1.4198	0.381913	-3.7176	0.000201123	0.000425518	Glutaredoxin family protein
AT5G03940	4057.77	-1.27554	0.0786921	-16.2093	4.34e-59	9.47e-58	chloroplast signal recognition particle 54 kDa subunit
AT5G04060	411.397	-1.2639	0.117857	-10.724	7.85e-27	6.14e-26	S-adenosyl-L-methionine-dependent methyltransferases superfamily protein
AT5G04130	577.106	-1.55265	0.127679	-12.1606	5.04e-34	5.12e-33	DNA GYRASE B2
AT5G04310	96.9225	-1.3354	0.203094	-6.57528	4.86e-11	1.76e-10	Pectin lyase-like superfamily protein
AT5G04530	292.718	-2.17619	0.163289	-13.3273	1.61e-40	2.04e-39	3-ketoacyl-CoA synthase 19
AT5G04620	263.427	-1.2213	0.137052	-8.91122	5.05e-19	2.81e-18	biotin F
AT5G04770	85.3529	-1.07923	0.211513	-5.10244	3.35e-07	9.28e-07	cationic amino acid transporter 6
AT5G04790	18.8078	-1.09703	0.455709	-2.4073	0.0160711	0.0265337
AT5G04820	213.158	-1.11637	0.150292	-7.42804	1.1e-13	4.67e-13	ovate family protein 13
AT5G04900	628.622	-1.34426	0.0994833	-13.5124	1.32e-41	1.74e-40	NYC1-like
AT5G04950	167.123	-3.53255	0.218035	-16.2018	4.9e-59	1.07e-57	nicotianamine synthase 1
AT5G05160	387.572	-1.13931	0.119506	-9.53345	1.52e-21	9.49e-21	Leucine-rich repeat protein kinase family protein
AT5G05180	187.561	-2.11026	0.163154	-12.9341	2.89e-38	3.4e-37
AT5G05330	86.2415	-1.69861	0.220734	-7.6953	1.41e-14	6.3e-14	HMG-box (high mobility group) DNA-binding family protein
AT5G05420	12.9126	-2.26316	0.579762	-3.9036	9.48e-05	0.000208284	FKBP-like peptidyl-prolyl cis-trans isomerase family protein
AT5G05430	22.2198	-1.77155	0.43975	-4.02853	5.61e-05	0.000126243	RNA-binding protein
AT5G05510	34.7588	-1.98697	0.348578	-5.70023	1.2e-08	3.69e-08	Mad3/BUB1 homology region 1
AT5G05580	1205.83	-1.15855	0.114553	-10.1136	4.81e-24	3.35e-23	fatty acid desaturase 8
AT5G05620	279.814	-1.26393	0.134609	-9.38967	6.02e-21	3.66e-20	gamma-tubulin complex protein 2
AT5G05740	2332.47	-1.82819	0.0784549	-23.3024	4.19e-120	3.1e-118	ethylene-dependent gravitropism-deficient and yellow-green-like 2
AT5G05840	59.4135	-2.60777	0.288164	-9.0496	1.43e-19	8.19e-19	Protein of unknown function (DUF620)
AT5G05860	292.165	-1.67307	0.136319	-12.2731	1.26e-34	1.31e-33	UDP-glucosyl transferase 76C2
AT5G05870	197.577	-1.35989	0.17518	-7.76281	8.31e-15	3.76e-14	UDP-glucosyl transferase 76C1
AT5G05890	42.0577	-1.97399	0.316479	-6.23736	4.45e-10	1.51e-09	UDP-Glycosyltransferase superfamily protein
AT5G05940	79.17	-1.56312	0.230558	-6.77973	1.2e-11	4.53e-11	ROP guanine nucleotide exchange factor 5
AT5G05960	103.18	-1.78876	0.227126	-7.87562	3.39e-15	1.57e-14	Bifunctional inhibitor/lipid-transfer protein/seed storage 2S albumin superfamily protein
AT5G05990	238.315	-1.01364	0.145956	-6.94481	3.79e-12	1.47e-11	Mitochondrial glycoprotein family protein
AT5G06000	56.1236	-1.37177	0.260941	-5.25699	1.46e-07	4.16e-07	eukaryotic translation initiation factor 3G2
AT5G06150	137.482	-1.65315	0.195589	-8.45218	2.86e-17	1.47e-16	Cyclin family protein
AT5G06270	274.062	-2.00257	0.166637	-12.0175	2.87e-33	2.85e-32
AT5G06290	4615.49	-1.21124	0.0804017	-15.0648	2.76e-51	4.8e-50	2-cysteine peroxiredoxin B
AT5G06390	980.743	-1.49209	0.0897534	-16.6244	4.64e-62	1.09e-60	FASCICLIN-like arabinogalactan protein 17 precursor
AT5G06590	43.0355	-3.02029	0.360915	-8.36842	5.84e-17	2.96e-16
AT5G06670	192.311	-1.34243	0.170903	-7.85493	4e-15	1.84e-14	P-loop containing nucleoside triphosphate hydrolases superfamily protein
AT5G06710	73.5247	-1.02598	0.229122	-4.47789	7.54e-06	1.85e-05	homeobox from Arabidopsis thaliana
AT5G06930	47.2762	-1.72751	0.292756	-5.90084	3.62e-09	1.16e-08
AT5G06940	21.5743	-3.73359	0.569978	-6.5504	5.74e-11	2.07e-10	Leucine-rich repeat receptor-like protein kinase family protein
AT5G06980	522.565	-1.29312	0.108295	-11.9408	7.26e-33	7.1e-32
AT5G07000	280.346	-3.42585	0.161956	-21.1529	2.59e-99	1.37e-97	sulfotransferase 2B
AT5G07030	547.867	-1.88975	0.116857	-16.1715	8.02e-59	1.74e-57	Eukaryotic aspartyl protease family protein
AT5G07140	81.2642	-1.22441	0.233327	-5.24762	1.54e-07	4.38e-07	Protein kinase superfamily protein
AT5G07180	260.905	-1.45856	0.155393	-9.38629	6.22e-21	3.78e-20	ERECTA-like 2
AT5G07590	211.504	-1.18815	0.149639	-7.94012	2.02e-15	9.44e-15	Transducin/WD40 repeat-like superfamily protein
AT5G07690	149.98	-1.57707	0.187974	-8.38982	4.87e-17	2.47e-16	myb domain protein 29
AT5G07700	50.9223	-2.01375	0.310665	-6.48205	9.05e-11	3.22e-10	myb domain protein 76
AT5G07800	57.8121	-1.34333	0.262407	-5.11925	3.07e-07	8.52e-07	Flavin-binding monooxygenase family protein
AT5G07810	59.1085	-1.00239	0.25925	-3.86648	0.000110418	0.000240844	SNF2 domain-containing protein / helicase domain-containing protein / HNH endonuclease domain-containing protein
AT5G07900	352.371	-1.80628	0.132764	-13.6052	3.73e-42	5.02e-41	Mitochondrial transcription termination factor family protein
AT5G08000	15.0315	-2.81701	0.589077	-4.78209	1.73e-06	4.53e-06	glucan endo-1,3-beta-glucosidase-like protein 3
AT5G08020	291.316	-1.19745	0.132174	-9.05971	1.31e-19	7.48e-19	RPA70-kDa subunit B
AT5G08030	105.013	-3.42102	0.254945	-13.4186	4.7e-41	6.09e-40	PLC-like phosphodiesterases superfamily protein
AT5G08050	2907.02	-1.48247	0.0811043	-18.2786	1.22e-74	3.89e-73	Protein of unknown function (DUF1118)
AT5G08055	231.755	-1.58819	0.157503	-10.0835	6.53e-24	4.53e-23	Defensin-like (DEFL) family protein
AT5G08150	25.3857	-1.45966	0.386331	-3.77826	0.00015793	0.00033855	suppressor of phytochrome b 5
AT5G08400	208.219	-1.0157	0.153882	-6.60051	4.1e-11	1.49e-10	Protein of unknown function (DUF3531)
AT5G08415	1085.93	-1.04516	0.0872421	-11.98	4.52e-33	4.46e-32	Radical SAM superfamily protein
AT5G08460	18.9552	-1.03031	0.456233	-2.25831	0.0239265	0.0383522	GDSL-like Lipase/Acylhydrolase superfamily protein
AT5G08480	10.3571	-1.49183	0.623922	-2.39105	0.0168002	0.0276356	VQ motif-containing protein
AT5G08610	1637.78	-1.93512	0.209387	-9.24186	2.42e-20	1.43e-19	P-loop containing nucleoside triphosphate hydrolases superfamily protein
AT5G08620	414.235	-1.01203	0.129514	-7.81407	5.54e-15	2.53e-14	DEA(D/H)-box RNA helicase family protein
AT5G08650	3947.38	-1.11519	0.0801538	-13.9131	5.27e-44	7.45e-43	Small GTP-binding protein
AT5G08720	607.355	-1.00061	0.103336	-9.68309	3.56e-22	2.28e-21
AT5G09220	1904.94	-1.08899	0.229278	-4.74968	2.04e-06	5.28e-06	amino acid permease 2
AT5G09580	45.1167	-1.12042	0.286327	-3.91308	9.11e-05	0.000200672
AT5G09650	4728.92	-1.0481	0.0704752	-14.872	5.01e-50	8.38e-49	pyrophosphorylase 6
AT5G09730	95.689	-2.06002	0.221268	-9.31007	1.28e-20	7.65e-20	beta-xylosidase 3
AT5G09760	302.651	-1.31345	0.124899	-10.5161	7.28e-26	5.5e-25	Plant invertase/pectin methylesterase inhibitor superfamily
AT5G09840	59.6903	-2.22868	0.287817	-7.7434	9.68e-15	4.37e-14	Putative endonuclease or glycosyl hydrolase
AT5G09995	320.916	-1.00863	0.122556	-8.22993	1.87e-16	9.22e-16
AT5G10080	41.1373	-2.06246	0.326441	-6.31803	2.65e-10	9.14e-10	Eukaryotic aspartyl protease family protein
AT5G10150	223.093	-1.05242	0.148492	-7.08739	1.37e-12	5.43e-12	Domain of unknown function (DUF966)
AT5G10160	195.632	-2.11851	0.15789	-13.4176	4.77e-41	6.17e-40	Thioesterase superfamily protein
AT5G10170	819.395	-1.40727	0.108863	-12.927	3.17e-38	3.72e-37	myo-inositol-1-phosphate synthase 3
AT5G10180	2424.73	-1.10879	0.0847863	-13.0775	4.43e-39	5.35e-38	slufate transporter 2;1
AT5G10230	3.09613	-3.22925	1.4091	-2.2917	0.0219229	0.0353574	annexin 7
AT5G10240	297.338	-1.1331	0.143138	-7.91615	2.45e-15	1.14e-14	asparagine synthetase 3
AT5G10250	225.476	-1.78954	0.150658	-11.8781	1.54e-32	1.48e-31	Phototropic-responsive NPH3 family protein
AT5G10260	29.9231	-1.73164	0.371492	-4.66131	3.14e-06	8e-06	RAB GTPase homolog H1E
AT5G10430	37.7665	-1.90412	0.354945	-5.36454	8.12e-08	2.35e-07	arabinogalactan protein 4
AT5G10510	34.0602	-1.74108	0.354055	-4.91755	8.76e-07	2.34e-06	AINTEGUMENTA-like 6
AT5G10620	70.8995	-1.90359	0.245049	-7.7682	7.96e-15	3.61e-14	methyltransferases
AT5G10690	1668.82	-1.03416	0.0874758	-11.8223	2.99e-32	2.86e-31	pentatricopeptide (PPR) repeat-containing protein / CBS domain-containing protein
AT5G10800	115.72	-1.28137	0.187114	-6.8481	7.48e-12	2.85e-11	RNA recognition motif (RRM)-containing protein
AT5G10920	1072.47	-1.46254	0.091494	-15.9851	1.62e-57	3.42e-56	L-Aspartase-like family protein
AT5G10970	15.5176	-2.3934	0.551145	-4.34259	1.41e-05	3.37e-05	C2H2 and C2HC zinc fingers superfamily protein
AT5G11160	97.1221	-2.21444	0.223895	-9.89055	4.58e-23	3.06e-22	adenine phosphoribosyltransferase 5
AT5G11270	837.569	-1.23144	0.0966681	-12.7389	3.6e-37	4.1e-36	overexpressor of cationic peroxidase 3
AT5G11420	2837.97	-1.50024	0.0744749	-20.1443	3.02e-90	1.35e-88	Protein of unknown function, DUF642
AT5G11450	2544.55	-1.45178	0.0892102	-16.2737	1.52e-59	3.34e-58	Mog1/PsbP/DUF1795-like photosystem II reaction center PsbP family protein
AT5G11510	116.071	-1.74432	0.208579	-8.36289	6.12e-17	3.09e-16	myb domain protein 3r-4
AT5G11540	18.8586	-1.60139	0.459145	-3.48776	0.000487089	0.000988521	D-arabinono-1,4-lactone oxidase family protein
AT5G11590	17.5476	-2.3805	0.51864	-4.58989	4.43e-06	1.11e-05	Integrase-type DNA-binding superfamily protein
AT5G11690	145.224	-1.08347	0.170965	-6.33736	2.34e-10	8.09e-10	translocase inner membrane subunit 17-3
AT5G11780	30.9626	-1.07936	0.348721	-3.09518	0.00196692	0.0037041
AT5G11790	1128.86	-1.4294	0.0908434	-15.7348	8.74e-56	1.74e-54	N-MYC downregulated-like 2
AT5G11880	1743.39	-1.11278	0.0871018	-12.7756	2.24e-37	2.58e-36	Pyridoxal-dependent decarboxylase family protein
AT5G12050	923.661	-3.42855	0.11741	-29.2015	1.86e-187	3.15e-185
AT5G12080	319.738	-1.38843	0.129959	-10.6836	1.21e-26	9.44e-26	mechanosensitive channel of small conductance-like 10
AT5G12110	220.229	-2.66089	0.16497	-16.1295	1.58e-58	3.4e-57	Glutathione S-transferase, C-terminal-like;Translation elongation factor EF1B/ribosomal protein S6
AT5G12250	2589.57	-1.52656	0.081087	-18.8262	4.6e-79	1.59e-77	beta-6 tubulin
AT5G12360	11.076	-1.33245	0.584805	-2.27845	0.0226998	0.0365258
AT5G12440	567.142	-1.06402	0.103687	-10.2618	1.05e-24	7.47e-24	CCCH-type zinc fingerfamily protein with RNA-binding domain
AT5G12860	6830.39	-1.00953	0.0776733	-12.9971	1.27e-38	1.51e-37	dicarboxylate transporter 1
AT5G12900	170.722	-1.10255	0.174741	-6.30959	2.8e-10	9.64e-10
AT5G12970	8.9793	-3.74706	0.897884	-4.17321	3e-05	6.94e-05	Calcium-dependent lipid-binding (CaLB domain) plant phosphoribosyltransferase family protein
AT5G13000	1921.45	-1.24388	0.0942553	-13.1969	9.15e-40	1.13e-38	glucan synthase-like 12
AT5G13120	1825.74	-1.36195	0.0798714	-17.0518	3.39e-65	8.66e-64	cyclophilin 20-2
AT5G13140	697.415	-1.85517	0.105385	-17.6037	2.31e-69	6.6e-68	Pollen Ole e 1 allergen and extensin family protein
AT5G13400	628.558	-2.26293	0.107132	-21.1229	4.9e-99	2.59e-97	Major facilitator superfamily protein
AT5G13460	168.613	-1.4313	0.17218	-8.31283	9.34e-17	4.69e-16	IQ-domain 11
AT5G13510	3178.21	-1.40497	0.0760076	-18.4846	2.75e-76	9.07e-75	Ribosomal protein L10 family protein
AT5G13630	39361	-1.33747	0.0884893	-15.1145	1.3e-51	2.29e-50	magnesium-chelatase subunit chlH, chloroplast, putative / Mg-protoporphyrin IX chelatase, putative (CHLH)
AT5G13770	1663.29	-1.05159	0.0974286	-10.7934	3.7e-27	2.93e-26	Pentatricopeptide repeat (PPR-like) superfamily protein
AT5G13830	7.75639	-2.26574	0.750701	-3.01817	0.00254306	0.0047201	FtsJ-like methyltransferase family protein
AT5G13840	159.013	-1.20463	0.192226	-6.26675	3.69e-10	1.26e-09	FIZZY-related 3
AT5G14060	3955.53	-1.0509	0.0737462	-14.2502	4.47e-46	6.67e-45	Aspartate kinase family protein
AT5G14100	209.739	-1.21402	0.147247	-8.24481	1.65e-16	8.18e-16	non-intrinsic ABC protein 14
AT5G14200	3540.58	-2.05069	0.100995	-20.3048	1.17e-91	5.4e-90	isopropylmalate dehydrogenase 1
AT5G14320	3969.35	-1.2079	0.0811229	-14.8897	3.84e-50	6.46e-49	Ribosomal protein S13/S18 family
AT5G14450	188.547	-1.25136	0.15836	-7.90197	2.75e-15	1.27e-14	GDSL-like Lipase/Acylhydrolase superfamily protein
AT5G14600	108.631	-1.33766	0.203097	-6.58631	4.51e-11	1.64e-10	S-adenosyl-L-methionine-dependent methyltransferases superfamily protein
AT5G14610	325.891	-1.35621	0.129351	-10.4847	1.02e-25	7.62e-25	DEAD box RNA helicase family protein
AT5G14660	1083.52	-1.7344	0.0922799	-18.795	8.29e-79	2.86e-77	peptide deformylase 1B
AT5G14790	223.548	-1.05111	0.143187	-7.3408	2.12e-13	8.84e-13	ARM repeat superfamily protein
AT5G14910	2933.43	-1.09564	0.0812038	-13.4925	1.73e-41	2.27e-40	Heavy metal transport/detoxification superfamily protein
AT5G15230	1073.92	-1.45239	0.098872	-14.6896	7.51e-49	1.22e-47	GAST1 protein homolog 4
AT5G15350	591.587	-1.07183	0.110971	-9.65865	4.52e-22	2.88e-21	early nodulin-like protein 17
AT5G15390	273.962	-1.30351	0.136046	-9.58138	9.58e-22	6.03e-21	tRNA/rRNA methyltransferase (SpoU) family protein
AT5G15430	4.88049	-3.33817	1.11215	-3.00155	0.00268607	0.00497327	Plant calmodulin-binding protein-related
AT5G15510	55.7151	-1.53035	0.2734	-5.59746	2.18e-08	6.58e-08	TPX2 (targeting protein for Xklp2) protein family
AT5G15530	46.0034	-2.52626	0.329653	-7.6634	1.81e-14	8.02e-14	biotin carboxyl carrier protein 2
AT5G15580	370.278	-1.47779	0.126788	-11.6556	2.15e-31	1.98e-30	longifolia1
AT5G15581	18.1642	-1.09592	0.451045	-2.42974	0.0151096	0.0250783
AT5G15600	9.24654	-1.94651	0.671175	-2.90016	0.00372977	0.00677044	SPIRAL1-like4
AT5G15630	55.3896	-1.17109	0.262325	-4.46427	8.03e-06	1.97e-05	COBRA-like extracellular glycosyl-phosphatidyl inositol-anchored protein family
AT5G15780	764.001	-2.00546	0.115438	-17.3726	1.33e-67	3.61e-66	Pollen Ole e 1 allergen and extensin family protein
AT5G15800	11.6178	-1.31483	0.559906	-2.3483	0.0188591	0.0307802	K-box region and MADS-box transcription factor family protein
AT5G16000	643.735	-2.45727	0.104225	-23.5767	6.69e-123	5.16e-121	NSP-interacting kinase 1
AT5G16010	762.291	-1.09133	0.0975396	-11.1886	4.64e-29	3.92e-28	3-oxo-5-alpha-steroid 4-dehydrogenase family protein
AT5G16030	1797.76	-1.33674	0.09972	-13.4049	5.66e-41	7.3e-40
AT5G16040	333.288	-1.40013	0.122646	-11.416	3.48e-30	3.07e-29	Regulator of chromosome condensation (RCC1) family protein
AT5G16130	2100.33	-1.07555	0.0884528	-12.1596	5.1e-34	5.18e-33	Ribosomal protein S7e family protein
AT5G16140	340.335	-1.43727	0.123063	-11.6792	1.63e-31	1.51e-30	Peptidyl-tRNA hydrolase family protein
AT5G16250	98.6304	-1.57721	0.203514	-7.7499	9.2e-15	4.16e-14
AT5G16290	684.158	-1.14306	0.0959321	-11.9153	9.85e-33	9.6e-32	VALINE-TOLERANT 1
AT5G16400	229.491	-1.12691	0.142322	-7.91801	2.41e-15	1.12e-14	thioredoxin F2
AT5G16530	26.4851	-1.48761	0.399831	-3.7206	0.000198747	0.000420917	Auxin efflux carrier family protein
AT5G16590	500.356	-1.69353	0.110818	-15.282	1.01e-52	1.84e-51	Leucine-rich repeat protein kinase family protein
AT5G16600	37.2092	-1.04456	0.320307	-3.26112	0.00110971	0.00215583	myb domain protein 43
AT5G16620	1595.53	-1.07029	0.0854681	-12.5226	5.61e-36	6.12e-35	hydroxyproline-rich glycoprotein family protein
AT5G16710	2303.18	-1.02963	0.0817548	-12.5941	2.27e-36	2.51e-35	dehydroascorbate reductase 1
AT5G16715	3034.11	-1.24693	0.0825781	-15.1	1.62e-51	2.84e-50	ATP binding;valine-tRNA ligases;aminoacyl-tRNA ligases;nucleotide binding;ATP binding;aminoacyl-tRNA ligases
AT5G16720	142.885	-1.34268	0.174513	-7.69386	1.43e-14	6.37e-14	Protein of unknown function, DUF593
AT5G17160	156.45	-1.29026	0.174446	-7.39632	1.4e-13	5.9e-13
AT5G17165	11.9665	-1.33665	0.557871	-2.39599	0.0165756	0.0272947
AT5G17170	1055.38	-1.90619	0.310541	-6.13829	8.34e-10	2.78e-09	rubredoxin family protein
AT5G17180	464.444	-1.58685	0.270858	-5.85859	4.67e-09	1.48e-08
AT5G17420	239.416	-1.53943	0.147412	-10.443	1.58e-25	1.17e-24	Cellulose synthase family protein
AT5G17523	55.325	-1.55555	0.270479	-5.75108	8.87e-09	2.76e-08
AT5G17670	560.106	-1.67026	0.110635	-15.097	1.69e-51	2.97e-50	alpha/beta-Hydrolases superfamily protein
AT5G17680	545.481	-1.43081	0.116552	-12.2762	1.22e-34	1.27e-33	disease resistance protein (TIR-NBS-LRR class), putative
AT5G17700	104.654	-1.35694	0.201959	-6.71889	1.83e-11	6.82e-11	MATE efflux family protein
AT5G17710	2225.96	-1.33315	0.0787598	-16.9268	2.86e-64	7.07e-63	Co-chaperone GrpE family protein
AT5G17790	468.484	-1.12888	0.115762	-9.75171	1.81e-22	1.18e-21	zinc finger (Ran-binding) family protein
AT5G18290	76.9296	-1.08556	0.227105	-4.78001	1.75e-06	4.57e-06	Aquaporin-like superfamily protein
AT5G18460	471.117	-1.23973	0.112948	-10.9761	4.98e-28	4.07e-27	Protein of Unknown Function (DUF239)
AT5G18475	92.4007	-1.03664	0.210633	-4.92155	8.59e-07	2.3e-06	Pentatricopeptide repeat (PPR) superfamily protein
AT5G18570	819.942	-1.71746	0.106838	-16.0753	3.8e-58	8.11e-57	GTP1/OBG family protein
AT5G18660	2025.51	-1.91633	0.0851524	-22.5047	3.74e-112	2.42e-110	NAD(P)-binding Rossmann-fold superfamily protein
AT5G18661	855.307	-2.38442	0.0984689	-24.215	1.55e-129	1.28e-127
AT5G18700	390.448	-1.97572	0.134217	-14.7203	4.77e-49	7.78e-48	Protein kinase family protein with ARM repeat domain
AT5G18810	10.6819	-1.37874	0.591727	-2.33003	0.0198044	0.0321973	SC35-like splicing factor 28
AT5G18820	188.123	-1.02038	0.159856	-6.38312	1.74e-10	6.07e-10	TCP-1/cpn60 chaperonin family protein
[truncated: 302 more rows]

## Sheet: up_GOterms_Cell wall
Supplementary Table 4. Up-regulated cell wall-related genes in rse1-1
GO_DAVID_BP_FAT
Term (29)	Gene	Ler-0 Median	rse-1 Median	TFs (4)	Description
GO:0044036 cell wall macromolecule metabolic process	AT1G02310	0	7.47357		Glycosyl hydrolase superfamily protein
GO:0044036 cell wall macromolecule metabolic process	AT1G02360	3.73485	8.16696		Chitinase family protein
GO:0044036 cell wall macromolecule metabolic process	AT1G14080	0	5.17639		fucosyltransferase 6
GO:0044036 cell wall macromolecule metabolic process	AT1G19300	7.41666	8.80113		Nucleotide-diphospho-sugar transferases superfamily protein
GO:0044036 cell wall macromolecule metabolic process	AT1G32170	4.86904	6.68347		xyloglucan endotransglucosylase/hydrolase 30
GO:0044036 cell wall macromolecule metabolic process	AT1G33800	0	1.91683		Protein of unknown function (DUF579)
GO:0044036 cell wall macromolecule metabolic process	AT1G67070	6.71572	9.04062		Mannose-6-phosphate isomerase, type I
GO:0044036 cell wall macromolecule metabolic process	AT1G74380	4.9562	11.0044		xyloglucan xylosyltransferase 5
GO:0044036 cell wall macromolecule metabolic process	AT1G77460	7.97587	9.15303		Armadillo/beta-catenin-like repeat ; C2 calcium/lipid-binding domain (CaLB) protein
GO:0044036 cell wall macromolecule metabolic process	AT2G14620	5.38801	8.56071		xyloglucan endotransglucosylase/hydrolase 10
GO:0044036 cell wall macromolecule metabolic process	AT2G15390	5.28374	11.1583		fucosyltransferase 4
GO:0044036 cell wall macromolecule metabolic process	AT2G17120	8.82773	10.5138		lysm domain GPI-anchored protein 2 precursor
GO:0044036 cell wall macromolecule metabolic process	AT2G28110	4.47698	7.66989		Exostosin family protein
GO:0044036 cell wall macromolecule metabolic process	AT2G43580	4.80046	13.6163		Chitinase family protein
GO:0044036 cell wall macromolecule metabolic process	AT2G43590	0.980545	2.81345		Chitinase family protein
GO:0044036 cell wall macromolecule metabolic process	AT3G11030	7.54599	8.6173		TRICHOME BIREFRINGENCE-LIKE 32
GO:0044036 cell wall macromolecule metabolic process	AT3G12500	0	7.80735		basic chitinase
GO:0044036 cell wall macromolecule metabolic process	AT3G50990	5.68298	7.39644		Peroxidase superfamily protein
GO:0044036 cell wall macromolecule metabolic process	AT3G55830	5.04945	5.88339		Nucleotide-diphospho-sugar transferases superfamily protein
GO:0044036 cell wall macromolecule metabolic process	AT3G55990	8.36192	10.3356		Plant protein of unknown function (DUF828)
GO:0044036 cell wall macromolecule metabolic process	AT4G01700	7.19502	9.36905		Chitinase family protein
GO:0044036 cell wall macromolecule metabolic process	AT4G01750	4.44619	8.39612		rhamnogalacturonan xylosyltransferase 2
GO:0044036 cell wall macromolecule metabolic process	AT4G04920	8.52863	9.78969		sensitive to freezing 6
GO:0044036 cell wall macromolecule metabolic process	AT4G18990	0	6.72191		xyloglucan endotransglucosylase/hydrolase 29
GO:0044036 cell wall macromolecule metabolic process	AT4G25810	6.437	7.75862		xyloglucan endotransglycosylase 6
GO:0044036 cell wall macromolecule metabolic process	AT4G25820	1.72727	8.02284		xyloglucan endotransglucosylase/hydrolase 14
GO:0044036 cell wall macromolecule metabolic process	AT4G30290	2.29067	6.69354		xyloglucan endotransglucosylase/hydrolase 19
GO:0044036 cell wall macromolecule metabolic process	AT5G57560	3.85132	8.1325		Xyloglucan endotransglucosylase/hydrolase family protein
GO:0044036 cell wall macromolecule metabolic process	AT5G61840	8.35207	10.3243		Exostosin family protein

## Sheet: down_GOTerms_Cell wall
Supplementary Table 5. Down-regulated cell wall-related genes in rse1-1
GO_DAVID_BP_FAT
Term (108)	Gene	Ler-0 Median	rse-1 Median	TFs (4)	Description
GO:0071554 cell wall organization or biogenesis	AT1G01200	4.36762	2.49225		RAB GTPase homolog A3
GO:0071554 cell wall organization or biogenesis	AT1G01430	10.6377	9.46448		TRICHOME BIREFRINGENCE-LIKE 25
GO:0071554 cell wall organization or biogenesis	AT1G02640	7.56274	6.09903		beta-xylosidase 2
GO:0071554 cell wall organization or biogenesis	AT1G02720	8.49769	7.47357		galacturonosyltransferase 5
GO:0071554 cell wall organization or biogenesis	AT1G02730	9.68808	7.88846		cellulose synthase-like D5
GO:0071554 cell wall organization or biogenesis	AT1G02800	4.32412	1.70537		cellulase 2
GO:0071554 cell wall organization or biogenesis	AT1G05310	6.97492	5.88351		Pectin lyase-like superfamily protein
GO:0071554 cell wall organization or biogenesis	AT1G05850	13.4588	12.1731		Chitinase family protein
GO:0071554 cell wall organization or biogenesis	AT1G06170	3.65019	1.70537	bHLH	basic helix-loop-helix (bHLH) DNA-binding superfamily protein
GO:0071554 cell wall organization or biogenesis	AT1G06490	8.0013	6.7144		glucan synthase-like 7
GO:0071554 cell wall organization or biogenesis	AT1G09610	4.78537	2.7119		Protein of unknown function (DUF579)
GO:0071554 cell wall organization or biogenesis	AT1G10550	5.68298	2.94407		xyloglucan:xyloglucosyl transferase 33
GO:0071554 cell wall organization or biogenesis	AT1G10640	7.66972	4.47271		Pectin lyase-like superfamily protein
GO:0071554 cell wall organization or biogenesis	AT1G11545	9.37811	5.96297		xyloglucan endotransglucosylase/hydrolase 8
GO:0071554 cell wall organization or biogenesis	AT1G14100	3.89395	1.70537		fucosyltransferase 8
GO:0071554 cell wall organization or biogenesis	AT1G16490	4.72361	3.59737	MYB	myb domain protein 58
GO:0071554 cell wall organization or biogenesis	AT1G18650	9.62398	7.41434		plasmodesmata callose-binding protein 3
GO:0071554 cell wall organization or biogenesis	AT1G19940	7.77478	5.17639		glycosyl hydrolase 9B5
GO:0071554 cell wall organization or biogenesis	AT1G20190	9.32741	7.30699		expansin 11
GO:0071554 cell wall organization or biogenesis	AT1G21880	8.95359	6.68347		lysm domain GPI-anchored protein 1 precursor
GO:0071554 cell wall organization or biogenesis	AT1G23480	9.68023	8.50669		cellulose synthase-like A3
GO:0071554 cell wall organization or biogenesis	AT1G26770	6.97236	5.32405		expansin A10
GO:0071554 cell wall organization or biogenesis	AT1G29050	5.75897	4.36432		TRICHOME BIREFRINGENCE-LIKE 38
GO:0071554 cell wall organization or biogenesis	AT1G32860	6.2279	5.24134		Glycosyl hydrolase superfamily protein
GO:0071554 cell wall organization or biogenesis	AT1G48100	5.05979	3.89526		Pectin lyase-like superfamily protein
GO:0071554 cell wall organization or biogenesis	AT1G53830	4.21084	1.91683		pectin methylesterase 2
GO:0071554 cell wall organization or biogenesis	AT1G53840	7.19949	4.31053		pectin methylesterase 1
GO:0071554 cell wall organization or biogenesis	AT1G58370	7.06964	6.01895		glycosyl hydrolase family 10 protein / carbohydrate-binding domain-containing protein
GO:0071554 cell wall organization or biogenesis	AT1G60590	6.53596	4.06438		Pectin lyase-like superfamily protein
GO:0071554 cell wall organization or biogenesis	AT1G64390	9.7057	6.95496		glycosyl hydrolase 9C2
GO:0071554 cell wall organization or biogenesis	AT1G68560	10.8245	9.69317		alpha-xylosidase 1
GO:0071554 cell wall organization or biogenesis	AT2G03090	8.63335	6.22215		expansin A15
GO:0071554 cell wall organization or biogenesis	AT2G06850	11.1042	9.43505		xyloglucan endotransglucosylase/hydrolase 4
GO:0071554 cell wall organization or biogenesis	AT2G15440	4.96206	2.71805		Protein of unknown function (DUF579)
GO:0071554 cell wall organization or biogenesis	AT2G20680	7.05232	5.44507		Glycosyl hydrolase superfamily protein
GO:0071554 cell wall organization or biogenesis	AT2G20750	7.67526	3.70365		expansin B1
GO:0071554 cell wall organization or biogenesis	AT2G22900	6.74613	5.59068		Galactosyl transferase GMA12/MNN10 family protein
GO:0071554 cell wall organization or biogenesis	AT2G24630	8.2655	7.22327		Glycosyl transferase family 2 protein
GO:0071554 cell wall organization or biogenesis	AT2G26330	10.8666	9.55526		Leucine-rich receptor-like protein kinase family protein
GO:0071554 cell wall organization or biogenesis	AT2G32990	4.05936	2.94407		glycosyl hydrolase 9B8
GO:0071554 cell wall organization or biogenesis	AT2G33570	6.45389	3.59737		Domain of unknown function (DUF23)
GO:0071554 cell wall organization or biogenesis	AT2G34060	3.77721	1.08132		Peroxidase superfamily protein
GO:0071554 cell wall organization or biogenesis	AT2G36570	5.86025	4.41617		Leucine-rich repeat protein kinase family protein
[truncated: 65 more rows]
